# Supplementary material for: The oral microbiome and salivary proteins influence caries in children aged 6 to 8 years
Source: BMC Oral Health. 2020 Oct 28;20:295. doi: 10.1186/s12903-020-01262-9 (PMC7592381; doi:10.1186/s12903-020-01262-9)
Supplement: Supplementary file 13 — Additional file 13:. The quantitative information of identified 1626 proteins. [file 12903_2020_1262_MOESM13_ESM.xlsx]

## Sheet: Sheet1
Accession	Description	coverage	molecular weight[kDa]	isoelectric point	Proteins	Unique Peptides	Peptides	Molecular Function	Cellular Component	Biological Process	SN			SH			T - test analysis
											N_114/REF	N_116/REF	Mean	H_115/REF	H_117/REF	Mean	H/N value	p value
IPI00031315.3	PRAME family member 12	2.28	54.6272	6.52197	1	1	1				1.66898	1.70557	1.68728	0.517514	0.333042	0.425278	0.25205	0.00550605
IPI00554676.2	Hemoglobin subunit gamma-2	82.99	16.1163	7.1958	8	1	12	metal ion binding; transporter activity	cytoplasm; cytosol	coagulation; response to stimulus; transport	1.57999	1.8695	1.72474	0.303624	0.387807	0.345716	0.200444	0.0117402
IPI00976299.1	Uncharacterized protein	33.93	6.28112	4.95752	2	3	3		cytoplasm	cell proliferation; defense response; metabolic process; regulation of biological process; response to stimulus	1.76959	1.70982	1.7397	0.326558	0.431547	0.379053	0.217883	0.0019651
IPI00220706.10	Hemoglobin subunit gamma-1	82.99	16.1303	7.1958	8	1	12	metal ion binding; transporter activity	cytoplasm; cytosol	coagulation; response to stimulus; transport	1.49155	1.85206	1.6718	0.373833	0.464115	0.418974	0.250612	0.0212983
IPI00853068.2	Hemoglobin alpha-2	68.18	11.9402	8.76318	2	1	7	metal ion binding; transporter activity	cytoplasm; cytosol	transport	1.62721	1.5467	1.58696	0.479698	0.535173	0.507436	0.319754	0.00204448
IPI00892942.1	Protein	69.23	1.41871	8.83643	1	1	1				1.41503	1.5609	1.48796	0.597915	0.57834	0.588127	0.395256	0.00662157
IPI00385255.1	Ig lambda chain V-II region NIG-84	14.29	11.5736	7.12256	1	1	1	protein binding	extracellular; membrane	defense response; metabolic process; regulation of biological process; response to stimulus	1.53864	1.46898	1.50381	0.568891	0.587281	0.578086	0.384414	0.00151057
IPI00654755.3	Hemoglobin subunit beta	95.24	15.9883	7.28369	10	7	14	antioxidant activity; catalytic activity; metal ion binding; protein binding; transporter activity	cytoplasm; cytosol	cell death; cell organization and biogenesis; coagulation; metabolic process; regulation of biological process; response to stimulus; transport	1.49724	1.51981	1.50853	0.538911	0.588853	0.563882	0.373797	0.000840488
IPI00013179.1	Prostaglandin-H2 D-isomerase	17.37	21.0153	7.79639	4	2	2	catalytic activity; transporter activity	cytoplasm; endoplasmic reticulum; extracellular; Golgi; membrane; nucleus	metabolic process; regulation of biological process; response to stimulus; transport	1.48704	1.37798	1.43251	0.589642	0.599075	0.594359	0.414907	0.00423729
IPI00002508.1	Hepatocyte nuclear factor 6	1.51	50.9913	9.68604	1	1	1	DNA binding	nucleus	cell communication; cell differentiation; cell organization and biogenesis; cellular component movement; development; metabolic process; regulation of biological process; response to stimulus	1.08568	1.5389	1.31229	0.870755	0.60005	0.735402	0.560396	0.160433
IPI00009315.6	Golgi resident protein GCP60	4.55	60.556	5.05908	1	1	1		cytoplasm; Golgi; membrane; mitochondrion	metabolic process; transport	0.827407	1.2635	1.04545	1.32682	0.612092	0.969456	0.927307	0.872678
IPI00385253.1	Ig kappa chain V-III region CLL	24.81	14.2662	8.51416	5	1	3	protein binding	extracellular; membrane	defense response; metabolic process; regulation of biological process; response to stimulus	1.36048	1.48079	1.42063	0.659913	0.616724	0.638319	0.449319	0.00660862
IPI00215983.3	Carbonic anhydrase 1	55.56	28.8524	7.12256	14	11	11	catalytic activity; metal ion binding	cytoplasm; cytosol; Golgi	metabolic process; transport	1.43137	1.52004	1.47571	0.574214	0.621893	0.598054	0.405266	0.00327315
IPI00297910.2	Tumor-associated calcium signal transducer 2	3.72	35.6866	8.86572	1	1	1	receptor activity	cytoplasm; cytosol; membrane	cell communication; cell differentiation; cell organization and biogenesis; cell proliferation; cellular component movement; development; regulation of biological process; response to stimulus	1.23944	1.07266	1.15605	1.13116	0.635393	0.883277	0.764047	0.406456
IPI01009510.1	cDNA FLJ56795, highly similar to Homo sapiens inositol polyphosphate-5-phosphatase, 145kDa (INPP5D), transcript variant 1, mRNA	2.3	68.9708	7.40088	4	1	1	protein binding		metabolic process	1.33081	1.2011	1.26595	0.91929	0.651564	0.785427	0.620423	0.0839333
IPI00010257.1	Alpha-hemoglobin-stabilizing protein	9.8	11.833	4.99561	1	1	1	protein binding	cytoplasm; cytosol	development; metabolic process; regulation of biological process	1.50496	1.32508	1.41502	0.655582	0.655268	0.655425	0.463191	0.0137305
IPI00470607.3	Isoform 1 of Dentin matrix protein 4	2.91	66.1925	7.73779	1	1	1	catalytic activity; metal ion binding	extracellular	development; metabolic process	1.53821	1.2656	1.40191	0.681049	0.656375	0.668712	0.477002	0.0331212
IPI00219827.2	Secreted Ly-6/uPAR-related protein 2	11.34	10.1528	6.62451	2	1	1		extracellular		0.63579	2.12625	1.38102	0.635717	0.6682	0.651958	0.472085	0.431183
IPI00514234.4	Ladinin-1	2.32	57.0968	9.67139	2	1	1	structural molecule activity	cytoskeleton; extracellular		1.40643	1.52519	1.46581	0.539192	0.669617	0.604405	0.412335	0.0103214
IPI00013382.1	Cystatin-SA	65.96	16.4342	4.93213	1	6	10	enzyme regulator activity	extracellular	metabolic process; regulation of biological process	1.35187	1.40993	1.3809	0.657661	0.670273	0.663967	0.480822	0.00171285
IPI00641873.1	Uncharacterized protein	5.06	54.6745	9.51025	4	2	2	RNA binding			0.678846	1.29999	0.989418	1.19514	0.671831	0.933485	0.943469	0.903066
IPI00619967.1	Uncharacterized protein	8.92	18.6154	6.34131	4	1	1	catalytic activity; protein binding		metabolic process	1.37322	1.39614	1.38468	0.675917	0.678363	0.67714	0.489023	0.000265088
IPI00384590.1	Probable G-protein coupled receptor 97	2	60.8215	8.71924	1	1	1	receptor activity; signal transducer activity	membrane	cell communication; regulation of biological process; response to stimulus	1.918	0.999011	1.45851	0.583265	0.67839	0.630828	0.432516	0.215056
IPI00473011.3	Hemoglobin subunit delta	92.52	16.0453	8.04541	7	6	13	metal ion binding; transporter activity	cytoplasm; cytosol	coagulation; response to stimulus; transport	1.37194	1.37665	1.3743	0.669674	0.686788	0.678231	0.493512	0.000162542
IPI00012575.1	Pirin	4.14	32.0933	6.91748	1	1	1	catalytic activity; metal ion binding; protein binding	cytoplasm; nucleus	cell differentiation; development; metabolic process	1.61357	1.03969	1.32663	0.789336	0.689383	0.739359	0.557322	0.181303
IPI00552703.1	Isoform 4 of DNA polymerase kappa	3.23	42.4596	7.13721	9	1	1	catalytic activity; DNA binding		metabolic process; response to stimulus	1.14843	1.3085	1.22846	0.928442	0.693457	0.810949	0.660132	0.0990171
IPI00984225.1	TNF receptor-associated factor 1 isoform b	2.72	33.275	6.63916	2	1	1	protein binding			1.43224	1.30592	1.36908	0.684006	0.701632	0.692819	0.506047	0.00877556
IPI01024816.1	Protein	18.68	9.76206	8.51416	7	1	1	catalytic activity		metabolic process	1.45229	1.30023	1.37626	0.660486	0.712665	0.686576	0.49887	0.0133125
IPI00926328.1	Protein	16.16	10.8216	8.74854	4	1	1	enzyme regulator activity		cell communication; regulation of biological process; response to stimulus	1.09001	0.692345	0.891177	1.51966	0.7145	1.11708	1.25349	0.664819
IPI00978251.1	Uncharacterized protein	3.75	28.9815	5.97314	2	1	1				1.327	1.28423	1.30561	0.77565	0.716877	0.746263	0.57158	0.00419492
IPI01010712.1	27 kDa protein	5.6	27.0911	8.27979	2	1	1	catalytic activity; nucleotide binding	cytoplasm; membrane; mitochondrion	metabolic process; response to stimulus	1.44785	1.09935	1.2736	0.843157	0.717518	0.780338	0.612702	0.116811
IPI00444848.1	Isoform 2 of Solute carrier family 25 member 48	9.62	30.9406	8.55811	1	1	1		cytoplasm; membrane; mitochondrion		1.34415	1.25333	1.29874	0.772712	0.732498	0.752605	0.579489	0.00816753
IPI00647704.1	cDNA FLJ41552 fis, clone COLON2004478, highly similar to Protein Tro alpha1 H,myeloma	47.77	53.2872	6.52197	2	1	17	protein binding	membrane		1.38927	1.30168	1.34547	0.68498	0.73611	0.710545	0.5281	0.00631855
IPI00027547.2	Dermcidin	10	11.2768	6.53662	2	1	1	catalytic activity	extracellular	defense response; metabolic process; response to stimulus	1.39214	1.26033	1.32624	0.714451	0.743239	0.728845	0.549559	0.0125112
IPI00644556.2	Uncharacterized protein	14.55	5.86899	6.62451	2	1	1				1.37127	1.32912	1.3502	0.666045	0.745854	0.70595	0.52285	0.00487119
IPI00410714.5	Hemoglobin subunit alpha	68.31	15.2479	8.67529	2	2	8	antioxidant activity; catalytic activity; metal ion binding; protein binding; transporter activity	cytoplasm; cytosol; ribosome	cell death; cell organization and biogenesis; metabolic process; regulation of biological process; response to stimulus; transport	1.51378	1.49067	1.50222	0.709154	0.747301	0.728228	0.484766	0.000829143
IPI00830000.1	Isoform 3 of Transmembrane protein 126B	11.82	12.5084	9.08545	1	1	1				1.33776	1.23075	1.28425	0.779807	0.750045	0.764926	0.595618	0.0112435
IPI00010214.1	Protein S100-A14	8.65	11.6548	5.23682	1	1	1	metal ion binding; protein binding	cytoplasm; cytoskeleton; membrane	cell communication; cellular component movement; defense response; regulation of biological process; response to stimulus	1.39978	1.15101	1.2754	0.79933	0.751526	0.775428	0.60799	0.0585979
IPI00550598.1	Solute carrier family 41 member 1	6.04	54.8654	5.30029	1	1	1	transporter activity	membrane	transport	0.912415	1.12969	1.02105	1.22706	0.751942	0.989501	0.969099	0.914909
IPI00219221.3	Galectin-7	61.76	15.0658	7.62061	1	6	6		cytoplasm; extracellular; nucleus	cell death	1.34091	1.36277	1.35184	0.727333	0.755054	0.741194	0.548285	0.000834625
IPI00179022.2	Isoform 2 of Sugar phosphate exchanger 2	2.18	54.7509	6.85889	1	1	1		membrane	transport	1.26026	1.19023	1.22524	0.876481	0.755103	0.815792	0.665819	0.0280568
IPI00964190.1	Uncharacterized protein	3.83	27.8811	4.89404	3	1	1		cytoplasm; Golgi; membrane		1.48796	1.05715	1.27256	0.806244	0.75635	0.781297	0.613959	0.151711
IPI00166766.4	Isoform 2 of UPF0764 protein C16orf89	6.27	44.5954	6.84424	3	2	2	protein binding	extracellular		1.31175	1.55259	1.43217	0.65879	0.756723	0.707757	0.494185	0.0307257
IPI00012024.1	Histatin-1	28.07	6.95838	9.12939	1	1	1	protein binding	extracellular	defense response; development; response to stimulus	1.39263	1.33903	1.36583	0.603357	0.760813	0.682085	0.499392	0.0144732
IPI00027412.5	Carcinoembryonic antigen-related cell adhesion molecule 6	9.88	37.1717	5.8208	1	2	2	protein binding	membrane	cell communication; regulation of biological process; response to stimulus	1.27399	1.21273	1.24336	0.819237	0.761797	0.790517	0.635791	0.00848796
IPI00979385.1	Protein	8.64	9.1377	6.771	3	1	1	catalytic activity; nucleotide binding	cytoplasm	metabolic process	1.27499	1.29304	1.28402	0.760173	0.76406	0.762116	0.593542	0.000312846
IPI00218071.1	Heparan sulfate glucosamine 3-O-sulfotransferase 5	1.73	40.3827	9.78857	2	1	1	catalytic activity; nucleotide binding; protein binding	cytoplasm; Golgi; membrane	coagulation; metabolic process; regulation of biological process; reproduction	1.39362	1.21462	1.30412	0.732421	0.764233	0.748327	0.573818	0.0257224
IPI00026314.1	Isoform 1 of Gelsolin	35.17	85.6442	6.27783	5	1	25	metal ion binding; protein binding	cytoplasm; cytoskeleton; cytosol; extracellular	cell communication; cell death; cell differentiation; cell organization and biogenesis; development; regulation of biological process; response to stimulus; transport	1.0517	0.972358	1.01203	1.24039	0.765039	1.00271	0.990796	0.972685
IPI00011692.2	Involucrin	28.07	69.5618	4.60205	1	3	12		cytoplasm; cytoskeleton	cell differentiation; development	1.27448	1.16565	1.22006	0.868688	0.767567	0.818128	0.670561	0.0324959
IPI00847273.1	Isoform 4 of AT-hook-containing transcription factor	2.08	40.5816	9.99365	6	1	1				1.26007	1.19354	1.22681	0.859093	0.768526	0.81381	0.663357	0.018013
IPI00879893.1	14 kDa protein	7.03	13.879	5.35107	6	1	1	catalytic activity; transporter activity	membrane	transport	0.812792	1.30543	1.05911	1.13093	0.769063	0.949997	0.896975	0.755227
IPI00759759.1	Isoform 2 of Epidermal growth factor receptor kinase substrate 8-like protein 2	5.5	37.0896	5.87158	3	1	1	protein binding			1.19801	1.46574	1.33188	0.660092	0.769855	0.714973	0.536817	0.0508435
IPI00305477.6	Cystatin-SN	63.12	16.3773	7.21045	1	6	9	enzyme regulator activity	extracellular	metabolic process; regulation of biological process	1.32223	1.2595	1.29087	0.75272	0.772378	0.762549	0.590727	0.00384922
IPI00552771.3	V2-11 protein	18.75	12.137	4.65283	1	1	2				1.29229	1.2215	1.2569	0.800008	0.774476	0.787242	0.626339	0.0063583
IPI00642017.1	Putative uncharacterized protein DKFZp686C02218 (Fragment)	42.28	53.7418	7.04932	1	1	14	protein binding	membrane		0.712086	1.69496	1.20352	0.849615	0.776989	0.813302	0.675768	0.511433
IPI00978397.1	Protein	8.04	24.7381	5.021	12	1	1				1.40563	1.06803	1.23683	0.835916	0.778395	0.807155	0.6526	0.128826
IPI00640022.1	13 kDa protein	10.71	13.1038	9.78857	2	1	1	receptor activity; signal transducer activity; transporter activity	membrane	cell communication; transport	1.20686	1.09606	1.15146	0.976752	0.783639	0.880195	0.764417	0.135107
IPI00004901.5	cDNA FLJ20242 fis, clone COLF6369	8.02	17.8268	7.43018	4	1	1		cytoplasm		1.40145	1.08995	1.2457	0.815387	0.787166	0.801276	0.643234	0.104732
IPI00029510.1	Lymphocyte antigen 6D	23.44	13.2777	8.20654	1	3	3		cell surface; membrane	cell differentiation; development; response to stimulus	1.22333	1.36895	1.29614	0.729835	0.79184	0.760838	0.587003	0.0211633
IPI00977008.1	Similar to Immunglobulin heavy chain variable region	25.22	12.6101	8.42627	12	1	3				1.30135	1.24937	1.27536	0.747911	0.791995	0.769953	0.603714	0.00451556
IPI00291483.4	Aldo-keto reductase family 1 member C3	8.98	36.8298	7.94287	6	1	2	catalytic activity; receptor activity; signal transducer activity	cytoplasm; nucleus	cell communication; cell death; cell differentiation; cell proliferation; development; metabolic process; regulation of biological process; reproduction; response to stimulus; transport	1.39181	1.0147	1.20325	0.882828	0.796088	0.839458	0.697656	0.200816
IPI00816555.4	V1-4 protein	13.33	12.589	6.49365	1	1	1				1.28547	1.19624	1.24085	0.781868	0.797858	0.789863	0.636547	0.00994918
IPI00414554.5	Actin-related protein 2/3 complex subunit 5-like protein	13.73	16.9308	6.59521	1	1	2	protein binding	cytoplasm; cytoskeleton	cell organization and biogenesis; regulation of biological process	1.26595	1.27833	1.27214	0.744621	0.797933	0.771277	0.606283	0.00297206
IPI00479877.4	4-trimethylaminobutyraldehyde dehydrogenase	6.37	56.2554	6.56592	2	3	3	catalytic activity; nucleotide binding; protein binding	cytoplasm; cytosol; membrane; mitochondrion	development; metabolic process	1.28126	1.14282	1.21204	0.820428	0.799025	0.809727	0.668069	0.0289962
IPI00983729.1	Similar to Cold agglutinin FS-1 H-chain	41.27	13.9658	8.71924	3	1	4				1.32543	1.20443	1.26493	0.758556	0.800267	0.779411	0.61617	0.016932
IPI00922190.1	cDNA FLJ52145, highly similar to G-protein coupled receptor family C group 5 member B	12.63	20.7135	6.66846	6	2	2		membrane		1.21037	1.21893	1.21465	0.841938	0.801406	0.821672	0.676468	0.00276647
IPI00022752.3	Aquaporin-5	9.81	28.2741	8.6167	1	3	3	protein binding; transporter activity	cytoplasm; endoplasmic reticulum; membrane	development; transport	1.27243	1.24199	1.25721	0.768294	0.801682	0.784988	0.624389	0.00228057
IPI00328396.3	Protein S100-A7A	47.52	11.2975	7.44482	1	1	5	metal ion binding	cytoplasm		1.25293	1.12611	1.18952	0.876193	0.802531	0.839362	0.705631	0.041164
IPI01009620.1	glutamate carboxypeptidase 2 isoform 5	6.79	50.0581	7.06396	11	2	2	catalytic activity	membrane	metabolic process	1.06068	1.18373	1.12221	0.876039	0.802757	0.839398	0.74799	0.0585401
IPI00829697.1	13 kDa protein	13.68	13.4715	9.1001	1	2	2				1.2498	1.25821	1.25401	0.770169	0.803311	0.78674	0.627382	0.001336
IPI00295386.7	Carbonyl reductase [NADPH] 1	17.69	30.3559	8.32373	5	4	4	catalytic activity; nucleotide binding	cytoplasm	metabolic process	1.16554	1.19178	1.17866	0.819337	0.805022	0.81218	0.68907	0.00165835
IPI00854589.2	Conserved hypothetical protein	25.19	14.4872	9.5835	2	2	3				1.26154	1.2729	1.26722	0.872024	0.807239	0.839632	0.662578	0.00586351
IPI00827532.1	Anti-folate binding protein (Fragment)	7.27	11.3855	7.12256	3	1	1	protein binding			1.17805	1.17141	1.17473	0.902884	0.80753	0.855207	0.728003	0.021649
IPI00384395.2	Myosin-reactive immunoglobulin heavy chain variable region	31.4	13.4728	9.20264	19	1	3				1.20801	1.26349	1.23575	0.795131	0.808739	0.801935	0.648946	0.00430673
IPI00748998.1	Single-chain Fv (Fragment)	16.67	25.5535	9.11475	20	1	4	protein binding			1.60398	0.974803	1.28939	0.727561	0.809001	0.768281	0.595848	0.242139
IPI00872278.1	Isoform 7 of Deleted in malignant brain tumors 1 protein	37.88	273.269	5.43994	12	25	25	receptor activity	membrane		1.24582	1.20679	1.2263	0.786206	0.809039	0.797622	0.650428	0.00277001
IPI00374551.3	Isoform 1 of Leucine-rich repeat-containing protein 26	2.4	34.8346	9.17334	1	1	1	protein binding; transporter activity	cytoplasm; cytoskeleton; membrane	transport	1.06419	1.32991	1.19705	0.854207	0.809297	0.831752	0.694835	0.11338
IPI00101095.3	Isoform 1 of UPF0687 protein C20orf27	9.2	19.2788	6.84424	2	1	1				1.17489	1.06725	1.12107	1.002	0.809519	0.90576	0.807942	0.190107
IPI00015805.2	Ras-interacting protein 1	2.08	103.393	7.95752	1	1	1	protein binding	cytoplasm; Golgi	cell communication; cell differentiation; development; metabolic process; regulation of biological process; response to stimulus	1.01409	1.3987	1.2064	0.831601	0.810715	0.821158	0.680671	0.183467
IPI00827486.1	Rheumatoid factor light chain variable region (Fragment)	6.72	14.7864	7.12256	1	1	1	protein binding			1.23131	1.13984	1.18558	0.88609	0.811406	0.848748	0.715896	0.029383
IPI00383603.1	Anti-thyroglobulin light chain variable region (Fragment)	21.78	10.3681	5.90967	3	1	2	protein binding			1.25308	1.24441	1.24874	0.767601	0.811839	0.78972	0.632411	0.00240262
IPI00021434.1	Elafin	20.51	12.2614	8.82178	1	2	2	enzyme regulator activity	extracellular	metabolic process; regulation of biological process; reproduction	1.20726	1.26287	1.23507	0.778951	0.813244	0.796097	0.644579	0.00549376
IPI01011716.1	Uncharacterized protein	19.48	38.4713	7.04932	11	6	6				1.26612	1.19601	1.23107	0.791942	0.813315	0.802628	0.651979	0.00723868
IPI00291488.3	Isoform 1 of WAP four-disulfide core domain protein 2	45.16	12.9839	4.84326	3	4	4	enzyme regulator activity	extracellular	metabolic process; regulation of biological process; reproduction	1.23791	1.23712	1.23752	0.80791	0.81365	0.81078	0.655168	4.60836e-05
IPI00218414.5	Carbonic anhydrase 2	43.46	29.2279	7.40088	3	9	9	catalytic activity; metal ion binding	cytoplasm; cytosol; extracellular; membrane	cell differentiation; cellular homeostasis; development; metabolic process; regulation of biological process; response to stimulus; transport	1.23939	1.28891	1.26415	0.765623	0.81375	0.789686	0.624678	0.00525291
IPI00299554.3	Kinesin-like protein KIF14	1.27	186.375	7.91357	1	1	1	catalytic activity; motor activity; nucleotide binding; protein binding	cytoplasm; cytoskeleton; membrane; mitochondrion; nucleus	cell organization and biogenesis; cellular component movement	1.4343	1.02927	1.23178	0.813546	0.814865	0.814205	0.660996	0.175327
IPI01014804.1	Uncharacterized protein	9	11.4603	10.5649	1	1	1				1.10784	1.23052	1.16918	0.901633	0.815875	0.858754	0.734493	0.0535007
IPI00182933.5	Isoform 2 of Cytochrome b5	13.27	11.2615	5.13525	4	1	1				1.25597	1.11388	1.18493	0.884082	0.816151	0.850116	0.717443	0.0511132
IPI00028183.1	Uncharacterized protein	27.27	7.47577	4.42432	2	1	1	catalytic activity		metabolic process	0.825325	0.994051	0.909688	1.35453	0.816623	1.08558	1.19335	0.596315
IPI00304273.2	Apolipoprotein A-IV	38.38	45.3715	5.37646	4	14	14	antioxidant activity; catalytic activity; enzyme regulator activity; metal ion binding; protein binding; transporter activity	cell surface; cytoplasm; cytoskeleton; endoplasmic reticulum; extracellular; organelle lumen	cell organization and biogenesis; defense response; metabolic process; regulation of biological process; response to stimulus; transport	1.24631	1.19198	1.21915	0.846682	0.81677	0.831726	0.682221	0.00634616
IPI00004315.1	Sialic acid-binding Ig-like lectin 9	3.89	50.05	7.25439	2	1	1	protein binding	membrane	cell communication; regulation of biological process; response to stimulus	1.30183	1.19054	1.24619	0.774284	0.817134	0.795709	0.638516	0.0170724
IPI00945694.1	Uncharacterized protein	6.62	33.7241	7.53271	3	2	2	catalytic activity; metal ion binding; nucleotide binding; protein binding	cytoplasm; nucleus; organelle lumen	metabolic process	1.24297	1.20421	1.22359	0.802203	0.818423	0.810313	0.662242	0.00257463
IPI00552323.4	Similar to V5-4 protein	7.58	14.0198	6.75635	1	1	1				1.24392	1.24046	1.24219	0.774536	0.819467	0.797001	0.64161	0.00255172
IPI00217882.3	Sortilin	4.33	92.0095	5.74463	2	3	3	protein binding; receptor activity; signal transducer activity	cell surface; cytoplasm; endoplasmic reticulum; endosome; Golgi; membrane; nucleus; vacuole	cell communication; cell death; cell differentiation; cell organization and biogenesis; development; metabolic process; regulation of biological process; response to stimulus; transport	1.28501	1.06018	1.17259	0.840177	0.820277	0.830227	0.708025	0.0936428
IPI00903313.1	cDNA FLJ45477 fis, clone BRSTN2018692, moderately similar to Complement C1q tumor necrosis factor-relatedprotein 3	11.7	10.8892	6.354	5	1	1	protein binding			1.00738	1.33711	1.17224	0.871827	0.821119	0.846473	0.722096	0.190045
IPI00893403.1	9 kDa protein	16.67	8.66635	7.34229	7	1	1	transporter activity		transport	1.31807	1.03557	1.17682	0.898407	0.821165	0.859786	0.730601	0.162784
IPI00793583.2	Uncharacterized protein	0.73	110.542	7.94287	2	1	1	metal ion binding; nucleotide binding	membrane		1.17047	1.18046	1.17546	0.888368	0.822033	0.855201	0.727542	0.010791
IPI00744476.6	IGL@ protein	50	24.8081	6.75635	3	1	9	protein binding			1.15691	1.14652	1.15172	0.930808	0.822078	0.876443	0.760989	0.037179
IPI00032325.1	Cystatin-A	84.69	10.9997	5.50342	2	8	8	enzyme regulator activity; protein binding; structural molecule activity	cytoplasm; cytoskeleton; nucleus	cell differentiation; development; metabolic process; regulation of biological process	1.20688	1.18968	1.19828	0.796337	0.823765	0.810051	0.676011	0.00173349
IPI00043992.3	Poliovirus receptor-related protein 4	2.55	55.4198	5.37646	1	1	1	protein binding	extracellular; membrane	cell organization and biogenesis; reproduction	1.29565	1.07584	1.18574	0.869383	0.823999	0.846691	0.714058	0.0943091
IPI00976097.1	Uncharacterized protein	22.22	9.52179	6.90283	2	1	1	protein binding			1.11584	0.958961	1.0374	1.1347	0.82442	0.97956	0.944245	0.770969
IPI00219806.7	Protein S100-A7	47.52	11.4636	6.771	1	2	6	metal ion binding; protein binding	cytoplasm; cytosol; endoplasmic reticulum; extracellular; membrane; nucleus	cell communication; cell differentiation; cellular component movement; defense response; development; regulation of biological process; response to stimulus	1.22567	1.19291	1.20929	0.754537	0.825612	0.790075	0.653337	0.00860041
IPI00642635.2	cDNA FLJ31014 fis, clone HLUNG2000255, highly similar to Protease serine 27	6.69	27.6091	7.66455	2	2	2	catalytic activity		metabolic process	1.28045	1.19893	1.23969	0.773977	0.826051	0.800014	0.645334	0.0118857
IPI00023845.1	Isoform 1 of Kallikrein-6	45.49	26.8384	7.44482	3	9	9	catalytic activity; protein binding	cytoplasm; endoplasmic reticulum; extracellular; mitochondrion; nucleus; organelle lumen	cell communication; cell differentiation; cellular homeostasis; development; metabolic process; regulation of biological process; response to stimulus	1.21796	1.27978	1.24887	0.822885	0.826473	0.824679	0.66034	0.0052869
IPI00011662.1	Kunitz-type protease inhibitor 2	8.73	28.2098	8.29443	2	2	2	enzyme regulator activity	cytoplasm; extracellular; membrane	cellular component movement; metabolic process; regulation of biological process	1.13116	1.24218	1.18667	0.825472	0.827248	0.82636	0.696369	0.0229299
IPI00413368.4	Protein FAM25	23.6	9.31389	6.15088	7	2	2				1.35907	1.20817	1.28362	0.734252	0.827551	0.780902	0.608359	0.0297537
IPI00032288.3	MANSC domain-containing protein 1	5.8	46.7806	6.53662	3	2	2		membrane		1.2112	1.13289	1.17205	0.944718	0.827581	0.886149	0.756071	0.0556981
IPI00217340.2	Isoform 1 of Protein KIBRA	0.63	125.223	5.84619	3	1	1	protein binding	cytoplasm; cytosol; Golgi; membrane; nucleus	cell communication; cellular component movement; metabolic process; regulation of biological process; response to stimulus	1.26602	1.1124	1.18921	0.863955	0.828238	0.846097	0.711478	0.0489773
IPI00385252.1	Ig kappa chain V-III region GOL	48.62	11.823	9.24658	1	1	3	protein binding	extracellular; membrane	defense response; metabolic process; regulation of biological process; response to stimulus	1.20225	1.08644	1.14434	0.941219	0.828241	0.88473	0.773132	0.084905
IPI00018953.1	Dipeptidyl peptidase 4	24.15	88.2225	6.03662	4	17	17	catalytic activity; protein binding	cell surface; cytoplasm; endoplasmic reticulum; extracellular; Golgi; membrane	cell organization and biogenesis; cell proliferation; cellular component movement; metabolic process; regulation of biological process; response to stimulus	1.24351	1.2216	1.23256	0.833312	0.828559	0.830936	0.674157	0.000778395
IPI00024320.1	Putative RNA-binding protein 3	3.82	17.16	8.90967	1	1	1	nucleotide binding; RNA binding	cytoplasm; nucleus; ribosome	metabolic process; regulation of biological process; response to stimulus	1.17343	1.09058	1.132	0.960687	0.829073	0.89488	0.790527	0.0928071
IPI00298281.4	Laminin subunit gamma-1	0.75	177.489	5.12256	1	1	1	catalytic activity; motor activity; protein binding; structural molecule activity	chromosome; cytoskeleton; extracellular; nucleus; organelle lumen	cell differentiation; cell organization and biogenesis; cell proliferation; cellular component movement; development; regulation of biological process; reproduction; response to stimulus	1.22542	1.12499	1.17521	0.884962	0.829607	0.857285	0.729477	0.0310201
IPI00414884.3	Uncharacterized protein C4orf40	23.29	22.7055	4.86865	1	3	3		extracellular		1.22894	1.24793	1.23843	0.799203	0.829989	0.814596	0.657762	0.00181568
IPI00917575.2	cDNA FLJ51046, highly similar to 60 kDa heat shock protein, mitochondrial	8.12	55.0491	5.60498	7	3	3	nucleotide binding	cytoplasm; membrane	metabolic process; response to stimulus	1.16374	1.16255	1.16315	0.910526	0.830182	0.870354	0.748276	0.0183132
IPI00747453.2	Uncharacterized protein	12.4	13.3687	5.73193	1	1	1				1.07421	1.29742	1.18582	0.852949	0.83025	0.8416	0.709722	0.0918184
IPI00419215.6	Alpha-2-macroglobulin-like protein 1	33.49	161.004	5.73193	5	40	40	enzyme regulator activity	extracellular	metabolic process; regulation of biological process	1.18473	1.20564	1.19518	0.812101	0.830758	0.82143	0.687282	0.00140255
IPI00642457.1	adenine phosphoribosyltransferase isoform b	7.46	14.5478	7.34229	2	1	1	catalytic activity		metabolic process	1.1968	1.2081	1.20245	0.829309	0.832799	0.831054	0.691134	0.000253193
IPI00170796.1	Isoform 1 of Vacuolar protein sorting-associated protein 29	3.85	20.4927	6.78564	4	1	1	catalytic activity; metal ion binding	cytoplasm; endosome; membrane	transport	1.20538	1.18479	1.19508	0.843374	0.832907	0.83814	0.701323	0.00104513
IPI00103397.2	Mucin-5AC (Fragment)	18.97	526.271	6.90283	4	41	46	protein binding; structural molecule activity	cytoplasm; extracellular; Golgi; organelle lumen	cell organization and biogenesis; metabolic process	1.19011	1.20171	1.19591	0.813483	0.833148	0.823315	0.688443	0.000937585
IPI00002851.1	Cystatin-D	49.3	16.0699	7.1665	1	6	6	enzyme regulator activity; protein binding	extracellular	metabolic process; regulation of biological process	1.1468	1.22858	1.18769	0.826008	0.833538	0.829773	0.698644	0.0129091
IPI00553215.3	Similar to V1-5 protein	24.17	12.6971	5.90967	1	2	2				1.20317	1.22591	1.21454	0.774247	0.834673	0.80446	0.662358	0.00614026
IPI00337662.4	Isoform 9 of G-protein coupled receptor 64	3.73	106.284	7.44482	12	3	3	receptor activity; signal transducer activity	membrane	cell communication; regulation of biological process; response to stimulus	1.19251	1.13583	1.16417	0.897829	0.835304	0.866567	0.744364	0.0195169
IPI00220829.1	Isoform 1 of Bcl-2-like protein 13	4.48	22.5976	4.93213	3	1	1			cell death; regulation of biological process	1.11692	0.948853	1.03289	1.13066	0.83589	0.983275	0.951968	0.797517
IPI00027834.3	Heterogeneous nuclear ribonucleoprotein L	1.7	64.0924	8.22119	1	1	1	DNA binding; nucleotide binding; protein binding; RNA binding	cytoplasm; nucleus; organelle lumen	metabolic process	1.20536	1.14615	1.17576	0.87556	0.835921	0.855741	0.727822	0.01217
IPI00657796.1	Uncharacterized protein	35.22	17.752	6.29053	5	5	5	protein binding	cell surface; membrane	cell communication; cell differentiation; cell organization and biogenesis; cell proliferation; cellular homeostasis; development; regulation of biological process; reproduction; response to stimulus	1.15059	1.20013	1.17536	0.851191	0.836442	0.843816	0.717922	0.00602155
IPI00219280.7	Isoform H of P2X purinoceptor 2	1.85	41.2276	8.1333	6	1	1	nucleotide binding; receptor activity; transporter activity	membrane	transport	1.21096	1.2622	1.23658	0.763783	0.836543	0.800163	0.647077	0.0102363
IPI00955394.1	N(4)-(beta-N-acetylglucosaminyl)-L-asparaginase isoform 2 preproprotein	11.61	36.0486	5.64307	4	3	3	catalytic activity	membrane		1.18643	1.12739	1.15691	0.858147	0.837202	0.847674	0.732706	0.0101024
IPI00333140.8	Delta and Notch-like epidermal growth factor-related receptor	5.43	78.4225	5.17334	2	4	4	metal ion binding; protein binding; receptor activity; signal transducer activity	cell surface; cytoplasm; endosome; membrane	cell communication; cell differentiation; cell organization and biogenesis; cellular component movement; development; metabolic process; regulation of biological process; response to stimulus; transport	1.20306	1.16109	1.18207	0.836908	0.837643	0.837276	0.70831	0.00368412
IPI00018451.6	Calcium and integrin-binding protein 1	7.85	21.6899	4.77979	1	1	1	metal ion binding; protein binding	cytoplasm; endoplasmic reticulum; membrane; nucleus; organelle lumen	cell death; cell proliferation; metabolic process; regulation of biological process; response to stimulus	1.22801	1.02927	1.12864	0.904668	0.837889	0.871279	0.771972	0.133479
IPI00385291.2	CD82 antigen isoform 2	4.13	26.8003	5.10986	2	1	1		membrane		1.24418	1.17673	1.21046	0.812533	0.838174	0.825353	0.681854	0.00866312
IPI00893223.1	Uncharacterized protein	7.59	16.0498	7.89893	4	1	1				1.20045	1.20061	1.20053	0.808883	0.838551	0.823717	0.686128	0.00154625
IPI00150196.2	WAP four-disulfide core domain protein 12	22.52	12.0418	5.50342	1	2	2	enzyme regulator activity	extracellular	defense response; metabolic process; regulation of biological process; response to stimulus	1.13883	1.18765	1.16324	0.881687	0.839342	0.860515	0.739757	0.011202
IPI00386436.3	Isoform 1 of Homeodomain-only protein	12.33	8.255	4.80518	2	1	1	DNA binding	nucleus	cell differentiation; cell organization and biogenesis; development; metabolic process; regulation of biological process; response to stimulus	1.25456	1.10183	1.1782	0.871116	0.839464	0.85529	0.725932	0.0536822
IPI00641582.1	BAG family molecular chaperone regulator 3	2.26	61.5569	6.94678	1	1	1	protein binding	cytoplasm; cytosol; membrane	cell death; development; metabolic process; regulation of biological process	1.08514	1.33529	1.21022	0.798946	0.839593	0.81927	0.676962	0.0909507
IPI00044550.1	Secretoglobin family 3A member 2	18.28	10.1547	7.28369	1	1	1		extracellular		1.10814	1.24388	1.17601	0.86306	0.839994	0.851527	0.724081	0.0421832
IPI00010630.1	Serine protease inhibitor Kazal-type 7	9.41	9.2255	7.57666	1	1	1	enzyme regulator activity; protein binding	extracellular	metabolic process; regulation of biological process	1.23872	1.02193	1.13033	0.956592	0.840452	0.898522	0.794924	0.200081
IPI00384407.1	Myosin-reactive immunoglobulin heavy chain variable region (Fragment)	36.29	13.5716	8.42627	4	1	4	protein binding			1.23699	1.16498	1.20098	0.822433	0.840859	0.831646	0.69247	0.00997584
IPI00008552.6	Glutaredoxin-3	3.88	37.4082	5.38916	1	1	1	catalytic activity; metal ion binding; protein binding	cytoplasm; nucleus; spliceosomal complex	cell organization and biogenesis; cellular homeostasis; metabolic process; regulation of biological process	1.34346	0.772116	1.05779	1.09631	0.841876	0.969093	0.91615	0.803363
IPI00374315.1	UPF0762 protein C6orf58	41.52	37.9016	6.15088	1	14	14		extracellular		1.13592	1.21258	1.17425	0.849944	0.84287	0.846407	0.720806	0.0135055
IPI00917580.1	Uncharacterized protein	12.71	13.6743	9.92041	6	1	1	catalytic activity			1.17166	1.12396	1.14781	0.916517	0.842993	0.879755	0.766464	0.0257006
IPI00853358.1	MUC1 isoform T9	20	12.135	6.01123	17	2	2	protein binding	cytoskeleton; membrane		1.16479	1.26459	1.21469	0.743683	0.844652	0.794167	0.653803	0.0273305
IPI00032294.1	Cystatin-S	72.34	16.204	5.021	1	5	10	enzyme regulator activity	extracellular	metabolic process; regulation of biological process	1.19268	1.20704	1.19986	0.841341	0.844761	0.843051	0.702624	0.00042744
IPI00880101.1	Protein	6.3	76.342	6.03662	3	3	3	protein binding			1.22122	1.20276	1.21199	0.759499	0.845043	0.802271	0.661945	0.011214
IPI00029275.2	Isoform 1 of Melanotransferrin	31.3	80.1633	5.93506	3	17	17	metal ion binding; protein binding	extracellular; membrane	cellular homeostasis; transport	1.1411	1.23326	1.18718	0.868848	0.846425	0.857636	0.722415	0.0200889
IPI00966782.1	17 kDa protein	14	16.8406	7.03467	4	2	2	transporter activity		transport	1.18574	1.19505	1.1904	0.832209	0.846668	0.839438	0.705176	0.000599487
IPI00022975.1	Arachidonate 5-lipoxygenase-activating protein	8.07	18.1454	8.44092	2	1	1	catalytic activity; enzyme regulator activity; protein binding	cytoplasm; endoplasmic reticulum; membrane; nucleus	cell organization and biogenesis; defense response; metabolic process; regulation of biological process; response to stimulus	0.92243	1.17768	1.05005	1.07153	0.84734	0.959435	0.9137	0.64704
IPI00982539.1	Dha kinase/FMN cyclase splice variant	3.18	54.7879	7.72314	2	1	1	catalytic activity; nucleotide binding		metabolic process	0.963799	1.00799	0.985894	1.19235	0.847424	1.01989	1.03448	0.863054
IPI01012651.1	cDNA FLJ57391, highly similar to Transmembrane protease, serine 11D	33.89	32.9123	6.91748	2	6	6	catalytic activity	membrane	metabolic process	1.22911	1.21591	1.22251	0.78401	0.847665	0.815837	0.667346	0.00632785
IPI00902623.1	Major prion protein	7.36	18.1648	5.75732	6	1	1		membrane	cell organization and biogenesis	1.22805	1.12077	1.17441	0.864183	0.850377	0.85728	0.729967	0.0278747
IPI00031547.2	Desmoglein-3	26.23	107.465	4.99561	1	19	19	metal ion binding	cytoplasm; cytosol; membrane	cell death; cell organization and biogenesis	1.2136	1.19276	1.20318	0.805279	0.851867	0.828573	0.688653	0.00460855
IPI00215979.3	Bisphosphoglycerate mutase	30.89	29.9865	6.53662	2	7	7	catalytic activity		cell differentiation; development; metabolic process	1.0492	1.20652	1.12786	0.81519	0.852303	0.833746	0.739229	0.0679075
IPI00978930.1	Ig alpha-1 chain C region	46.98	53.5644	6.44287	3	1	17				1.17881	1.17536	1.17708	0.853238	0.852385	0.852812	0.724511	3.00218e-05
IPI00304840.4	Isoform 2C2 of Collagen alpha-2(VI) chain	8.24	108.512	6.21436	7	8	8	protein binding; structural molecule activity	cytoplasm; endoplasmic reticulum; extracellular; membrane; organelle lumen	cell differentiation; cell organization and biogenesis; development; response to stimulus	1.22651	1.19168	1.2091	0.828736	0.853489	0.841113	0.695655	0.00335492
IPI00382539.1	Ig heavy chain V-II region WAH	6.98	14.108	8.45557	1	1	1	protein binding	extracellular; membrane	defense response; metabolic process; regulation of biological process; response to stimulus	1.21866	1.20628	1.21247	0.789949	0.853792	0.82187	0.677848	0.006859
IPI00829699.2	Ig kappa chain V-I region HK101 (Fragment)	13.68	12.7913	8.1626	2	1	1	protein binding	extracellular; membrane	defense response; metabolic process; regulation of biological process; response to stimulus	1.20364	1.06953	1.13659	0.915858	0.853947	0.884902	0.778563	0.0763736
IPI00640387.4	Isoform 1 of Uncharacterized protein KIAA1751	0.92	86.9021	5.51611	2	1	1				1.19791	1.19098	1.19444	0.818738	0.854007	0.836372	0.700219	0.00250934
IPI00386427.1	Isoform 2 of Acid sphingomyelinase-like phosphodiesterase 3b	20.64	41.663	6.23975	5	4	4	catalytic activity			1.1062	1.1693	1.13775	0.904439	0.854165	0.879302	0.772843	0.0235082
IPI00984991.1	Serine/threonine-protein phosphatase	5.52	16.8435	5.87158	5	1	1	catalytic activity			1.21818	1.20043	1.20931	0.794936	0.854514	0.824725	0.681983	0.00646915
IPI00910463.1	cDNA FLJ50286, highly similar to Retinal dehydrogenase 1	5.64	42.5678	5.79541	2	2	2	catalytic activity		metabolic process	1.11127	1.13	1.12064	0.948575	0.855053	0.901814	0.804735	0.0443622
IPI00935516.1	Heat shock factor-binding protein 1	14.47	8.53818	4.36084	1	1	1		cytoskeleton; nucleus	metabolic process; regulation of biological process	1.25219	1.13772	1.19495	0.82329	0.855097	0.839193	0.70228	0.0267641
IPI00641229.4	Ig alpha-2 chain C region	65.29	36.503	6.1001	1	1	14	protein binding	membrane	response to stimulus	1.20501	1.17118	1.1881	0.831665	0.855562	0.843614	0.710056	0.00359505
IPI01018986.1	Calcium-activated chloride channel regulator 4	19.26	101.219	5.46533	2	13	13	protein binding; transporter activity	extracellular; membrane	transport	1.16243	1.22633	1.19438	0.825518	0.855647	0.840583	0.703781	0.00982035
IPI00386142.1	Ig heavy chain V-II region ARH-77	17.12	16.2181	8.27979	2	1	2	protein binding	extracellular; membrane	defense response; metabolic process; regulation of biological process; response to stimulus	1.15599	1.19924	1.17762	0.831134	0.857017	0.844075	0.716767	0.0056607
IPI00152647.1	Synaptotagmin-like protein 5	0.96	81.4723	8.77783	2	1	1	metal ion binding; protein binding	membrane	transport	1.16935	1.14355	1.15645	0.88492	0.857391	0.871155	0.753301	0.00434399
IPI00966620.1	Uncharacterized protein	8.86	40.2129	7.35693	5	2	2	catalytic activity		metabolic process	1.04276	1.34096	1.19186	0.808022	0.859263	0.833643	0.699447	0.141469
IPI01009959.1	Uncharacterized protein	6.16	16.7186	5.56689	2	1	1				1.01512	1.00256	1.00884	1.14064	0.860063	1.00035	0.991586	0.957293
IPI00027350.3	Peroxiredoxin-2	54.55	21.8782	5.97314	4	9	10	antioxidant activity; catalytic activity	cytoplasm	cell death; metabolic process; regulation of biological process; response to stimulus	1.19825	1.20494	1.20159	0.806945	0.860371	0.833658	0.693793	0.00531116
IPI00983742.1	Conserved hypothetical protein	33.8	8.29704	6.49365	4	3	3				1.25173	1.15871	1.20522	0.797835	0.861199	0.829517	0.68827	0.0217094
IPI00441498.1	Folate receptor alpha	26.07	29.7992	7.97217	1	6	6	receptor activity	extracellular; membrane	cell death; metabolic process; transport	1.20463	1.15597	1.1803	0.828376	0.861496	0.844936	0.715865	0.00761407
IPI00383014.2	Isoform 2 of Protein CASC4	3.16	43.3062	6.65381	3	1	1				1.14807	1.18079	1.16443	0.864014	0.861648	0.862831	0.74099	0.00294536
IPI00477714.5	V3-4 protein	14.63	12.8932	4.55127	1	1	2				1.29972	1.12251	1.21111	0.789898	0.862024	0.825961	0.681984	0.0565088
IPI00027442.4	Alanyl-tRNA synthetase, cytoplasmic	1.96	106.743	5.52881	2	1	1	catalytic activity; metal ion binding; nucleotide binding; RNA binding	cytoplasm; cytosol	metabolic process	1.11193	1.19579	1.15386	0.879975	0.862196	0.871085	0.754932	0.0222164
IPI00910886.1	cDNA FLJ54387, moderately similar to SPARC-like protein 1	47.88	64.101	4.80518	2	1	21	metal ion binding; protein binding	extracellular	cell communication; regulation of biological process; response to stimulus	1.18118	1.16292	1.17205	0.850908	0.863249	0.857079	0.731264	0.00122223
IPI00296183.8	Aldehyde dehydrogenase, dimeric NADP-preferring	42.38	50.3628	6.53662	16	17	17	catalytic activity	cytoplasm; cytosol; endoplasmic reticulum	cell proliferation; metabolic process; regulation of biological process; response to stimulus	1.14493	1.14094	1.14294	0.851067	0.864785	0.857926	0.750634	0.000627456
IPI00955447.1	Isoform 2 of Protein Jumonji	1.56	106.073	9.33447	4	1	1	DNA binding; protein binding	membrane		1.25795	1.27259	1.26527	0.684156	0.864938	0.774547	0.612159	0.0324963
IPI00001469.1	Secretoglobin family 1D member 2	10	9.91834	8.25049	1	1	1		extracellular		1.38247	1.00965	1.19606	0.820792	0.865	0.842896	0.704727	0.200649
IPI01014892.1	Uncharacterized protein	4.01	34.3572	5.87158	2	1	1	catalytic activity		metabolic process	1.1153	1.25077	1.18303	0.823099	0.865561	0.84433	0.713698	0.0412277
IPI00902656.1	Peripheral benzodiazepine receptor	7.48	11.888	9.24658	2	1	1	receptor activity; signal transducer activity	cytoplasm; membrane; mitochondrion	cell death; cell differentiation; cell organization and biogenesis; cell proliferation; cellular component movement; cellular homeostasis; development; metabolic process; regulation of biological process; response to stimulus; transport	1.16499	0.945145	1.05507	1.06043	0.866713	0.963572	0.913279	0.596035
IPI00829834.2	Ig kappa chain V-III region VH (Fragment)	23.28	12.7494	5.93506	1	1	2	protein binding	extracellular; membrane	defense response; metabolic process; regulation of biological process; response to stimulus	1.23749	1.09379	1.16564	0.862736	0.867274	0.865005	0.742086	0.0526999
IPI00921849.1	cDNA FLJ57046, highly similar to Lysosomal alpha-glucosidase	6.52	71.7494	6.34131	1	2	4	catalytic activity	membrane	metabolic process	1.12677	1.13712	1.13194	0.901077	0.868097	0.884587	0.781475	0.00484584
IPI00783862.2	Flavin reductase	53.4	22.1054	7.6499	1	8	8	catalytic activity; nucleotide binding	cytoplasm; cytosol	metabolic process	1.1992	1.1906	1.1949	0.852837	0.868271	0.860554	0.720189	0.000697629
IPI00069985.3	Junction adhesion molecule	4.25	28.1043	8.29443	3	1	1	protein binding			1.21791	1.10033	1.15912	0.870703	0.868304	0.869503	0.750141	0.0388363
IPI00829827.1	13 kDa protein	10.83	13.0707	8.86572	2	1	1				1.1816	1.16458	1.17309	0.858974	0.868498	0.863736	0.736291	0.000992056
IPI00010182.4	Isoform 1 of Acyl-CoA-binding protein	50.57	10.038	6.56592	6	3	3	protein binding	cytoplasm; mitochondrion	development; metabolic process; transport	1.09052	1.14738	1.11895	0.825848	0.86858	0.847214	0.757151	0.0166985
IPI00646689.1	Thioredoxin domain-containing protein 17	11.38	13.9318	5.51611	1	1	1	antioxidant activity; catalytic activity; protein binding	cytoplasm; cytosol	cell communication; regulation of biological process; response to stimulus	1.15131	1.11072	1.13102	0.906633	0.869289	0.887961	0.785101	0.0126303
IPI00332828.1	cocaine esterase isoform 1	19.9	68.8548	6.49365	2	10	10	catalytic activity		metabolic process	1.12166	1.12429	1.12298	0.884064	0.869994	0.877029	0.780987	0.000845568
IPI00908532.1	cDNA FLJ57633, highly similar to Lysosome-associated membrane glycoprotein 1	2.2	38.9609	8.86572	2	1	1		membrane		1.04178	1.17381	1.10779	0.944533	0.870089	0.907311	0.819024	0.118107
IPI00828083.1	Heavy chain Fab (Fragment)	13.79	12.6674	9.20264	1	1	1	protein binding			1.43527	1.11227	1.27377	0.676024	0.870917	0.77347	0.607229	0.11759
IPI00973831.1	Isoform 6 of 45 kDa calcium-binding protein	8.62	39.5828	5.10986	7	3	3				1.08357	1.10507	1.09432	0.842957	0.871463	0.85721	0.783327	0.00562228
IPI00798275.2	cDNA FLJ51037, moderately similar to Homo sapiens Rhesus blood group, C glycoprotein (RHCG), mRNA	4.59	45.7651	5.99854	4	1	1		membrane		0.874576	1.06951	0.972043	1.1847	0.871518	1.02811	1.05768	0.789878
IPI01013352.1	cDNA FLJ55055, moderately similar to Syntenin-1	13.81	25.9514	6.63916	7	4	4	protein binding			1.09246	1.12303	1.10774	0.908951	0.871947	0.890449	0.803839	0.0119814
IPI00025753.2	Desmoglein-1	14.68	113.676	5.03369	1	11	11	metal ion binding; protein binding	cytoplasm; cytosol; membrane	cell death; cell organization and biogenesis; metabolic process; regulation of biological process	1.16812	1.15279	1.16046	0.87495	0.873351	0.874151	0.753283	0.000723682
IPI00554648.3	Keratin, type II cytoskeletal 8	11.18	53.6711	5.59229	20	1	7	catalytic activity; motor activity; protein binding; structural molecule activity	cytoplasm; cytoskeleton; nucleus; organelle lumen	cell organization and biogenesis; reproduction	1.02498	1.14405	1.08452	0.979058	0.874313	0.926686	0.85447	0.184811
IPI01015266.1	Putative uncharacterized protein DKFZp686O16217 (Fragment)	49	54.0905	7.18115	2	2	15	protein binding	membrane		1.07771	1.17381	1.12576	0.878197	0.874993	0.876595	0.77867	0.0352705
IPI00006988.1	Resistin	24.07	11.4115	6.85889	1	2	2	protein binding	extracellular		1.22672	1.11404	1.17038	0.840619	0.876659	0.858639	0.733641	0.0341693
IPI00827693.1	VLC8 protein (Fragment)	17.59	11.5704	6.23975	2	2	2	protein binding			0.913125	1.29269	1.10291	0.847242	0.876828	0.862035	0.781602	0.333202
IPI00937669.2	10 kDa protein	42.27	10.3991	8.90967	3	2	3				1.2043	1.10173	1.15301	0.842826	0.876967	0.859897	0.745781	0.0323642
IPI00783625.2	Isoform 1 of Serpin B5	47.73	42.0734	6.04932	3	5	15	enzyme regulator activity; protein binding	cytoplasm; extracellular	cell organization and biogenesis; cell proliferation; cellular component movement; development; metabolic process; regulation of biological process; reproduction	1.15679	1.14204	1.14941	0.862784	0.877503	0.870143	0.757032	0.00138835
IPI00396383.1	Isoform 1 of von Willebrand factor A domain-containing protein 1	1.8	46.7753	7.6792	1	1	1	protein binding	extracellular	cell organization and biogenesis; response to stimulus	1.31198	1.07713	1.19455	0.803366	0.878548	0.840957	0.703992	0.103115
IPI00031983.4	UDP-GlcNAc:betaGal beta-1,3-N-acetylglucosaminyltransferase 3	7.26	42.5069	8.67529	1	2	2	catalytic activity	cytoplasm; Golgi; membrane	metabolic process	1.24916	1.05914	1.15415	0.912079	0.878703	0.895391	0.775801	0.115414
IPI00456150.1	Isoform 2 of Polypeptide N-acetylgalactosaminyltransferase 12	3.68	31.7052	6.03662	2	1	1		cytoplasm; Golgi		1.0719	1.13584	1.10387	0.95053	0.878828	0.914679	0.828611	0.0588359
IPI00334005.7	Isoform 3 of Lactadherin	5.37	37.4987	8.14795	4	1	1	protein binding			1.07678	1.07871	1.07775	0.998597	0.879037	0.938817	0.871094	0.145769
IPI00909503.1	cDNA FLJ50175, highly similar to Tetraspanin-6	6.97	22.8825	8.1626	3	1	1		membrane		1.17535	1.11908	1.14722	0.878682	0.879269	0.878975	0.766182	0.0108218
IPI00845230.1	Isoform 3 of Transmembrane protein 132A	3.88	44.3298	6.7124	3	1	1				1.21328	0.966618	1.08995	0.986397	0.879533	0.932965	0.855971	0.363214
IPI00443534.1	cDNA FLJ46889 fis, clone UTERU3017995, highly similar to Homo sapiens likely ortholog of rat p47	13.29	15.4481	8.22119	1	1	1	protein binding			1.11567	1.09342	1.10454	0.943886	0.879924	0.911905	0.825593	0.0295364
IPI00294615.3	Fibulin-5	2.46	50.1467	4.729	3	1	1	metal ion binding; protein binding	cytoplasm; extracellular	cell organization and biogenesis; metabolic process; regulation of biological process; response to stimulus	0.980049	1.17546	1.07775	0.989841	0.880091	0.934966	0.867513	0.330625
IPI00514793.3	Uncharacterized protein	2.62	33.5432	5.93506	5	1	1		membrane	metabolic process	1.15762	1.03986	1.09874	0.96475	0.880594	0.922672	0.839755	0.135451
IPI00917166.1	Uncharacterized protein	2.47	98.4569	5.14795	9	2	2	protein binding	cytoplasm; cytoskeleton; membrane	cell organization and biogenesis	0.995013	0.90605	0.950532	1.20921	0.880626	1.04492	1.0993	0.634945
IPI00423462.5	Putative uncharacterized protein DKFZp686K18196 (Fragment)	44.7	56.3879	6.93213	2	1	17	protein binding	membrane		1.19469	1.13198	1.16334	0.846925	0.88064	0.863783	0.742505	0.0138302
IPI00376215.2	Isoform 2 of DNA-dependent protein kinase catalytic subunit	0.34	465.202	7.1665	2	1	1	catalytic activity; DNA binding; nucleotide binding; protein binding	nucleus	metabolic process; response to stimulus	0.724554	1.11963	0.922092	1.25327	0.881924	1.0676	1.1578	0.645181
IPI01011390.2	Uncharacterized protein	1.6	57.3146	9.21729	3	1	1		membrane		1.18262	1.0173	1.09996	0.961957	0.882937	0.922447	0.838619	0.192281
IPI00003176.1	Serine protease HTRA1	7.08	51.2546	7.82568	2	3	3	catalytic activity; protein binding	cytoplasm; cytosol; extracellular	cell communication; cell growth; cell organization and biogenesis; metabolic process; regulation of biological process; response to stimulus	1.05321	1.16845	1.11083	0.853549	0.883169	0.868359	0.781721	0.0552585
IPI00879002.1	Uncharacterized protein	1.57	73.5006	5.5415	2	1	1	catalytic activity		metabolic process	1.08368	1.16687	1.12528	0.907449	0.88322	0.895334	0.795658	0.0337078
IPI00784830.1	cDNA FLJ41981 fis, clone SMINT2011888, highly similar to Protein Tro alpha1 H,myeloma	54	52.841	5.92236	2	1	16	protein binding	membrane		1.2806	0.997208	1.1389	0.885349	0.884289	0.884819	0.776904	0.214814
IPI00555726.1	Isoform 2 of Inositol monophosphatase 2	3.45	28.4936	6.99072	2	1	1			metabolic process	1.18009	1.03263	1.10636	0.948105	0.884705	0.916405	0.828306	0.141562
IPI00179044.3	Uncharacterized protein	2.98	35.022	9.23193	2	1	1	catalytic activity	cytoplasm; Golgi; membrane	metabolic process	0.87144	1.33618	1.10381	0.928412	0.884825	0.906618	0.821354	0.487123
IPI00297030.2	Transmembrane protease serine 11E	24.35	47.6651	8.5874	2	7	7	catalytic activity	extracellular; membrane	metabolic process	1.08005	0.999829	1.03994	0.948932	0.884991	0.916961	0.881745	0.138673
IPI00945375.1	Uncharacterized protein	20.74	14.3913	5.45264	4	2	2			response to stimulus	1.08236	1.15477	1.11857	0.882128	0.885056	0.883592	0.789934	0.0229631
IPI00218888.1	Isoform Gamma of Poliovirus receptor-related protein 1	3.13	39.1248	8.48486	3	1	1				1.03391	1.14726	1.09058	0.964248	0.885909	0.925078	0.848241	0.138227
IPI00979730.1	Similar to Ig kappa chain V-II region GM607 precursor	20.83	10.7404	9.24658	1	1	2				1.11408	1.18228	1.14818	0.86407	0.885957	0.875013	0.762087	0.0167555
IPI00985305.1	Uncharacterized protein	23.34	41.2014	8.03076	11	9	9		membrane		1.10124	1.17037	1.1358	0.875662	0.886064	0.880863	0.775541	0.0182817
IPI00792330.2	Uncharacterized protein	30.71	14.5438	8.11865	7	1	3	nucleotide binding; signal transducer activity	cytoplasm; membrane; nucleus	cell communication; development; regulation of biological process; response to stimulus	1.3117	1.04235	1.17702	0.827361	0.886075	0.856718	0.727867	0.145762
IPI00082931.1	Small proline-rich protein 3	81.07	18.1422	8.57275	3	11	11	protein binding; structural molecule activity	cytoplasm	cell differentiation; development; metabolic process; response to stimulus	1.20957	1.14245	1.17601	0.85075	0.886154	0.868452	0.738473	0.0148819
IPI01013346.2	Uncharacterized protein	22.54	39.8844	8.49951	6	6	6	catalytic activity		metabolic process	1.05438	1.03675	1.04557	0.985495	0.886183	0.935839	0.895056	0.161553
IPI00827815.1	Light chain Fab (Fragment)	22.32	11.6826	5.96045	6	3	3	protein binding			1.15479	1.10943	1.13211	0.862116	0.886303	0.874209	0.772195	0.0097872
IPI00022620.1	Secreted Ly-6/uPAR-related protein 1	24.27	11.1781	5.32568	1	1	1	protein binding	extracellular		1.31767	0.877267	1.09747	0.973077	0.88668	0.929879	0.847294	0.533022
IPI00386576.1	Ig lambda chain V-IV region MOL	31.13	11.2648	4.42432	5	1	2	protein binding	extracellular; membrane	defense response; metabolic process; regulation of biological process; response to stimulus	1.03354	1.06288	1.04821	0.989927	0.886799	0.938363	0.895205	0.177005
IPI00982602.1	Similar to Immunglobulin heavy chain variable region	16.22	12.27	7.12256	1	1	2				1.22267	1.11157	1.16712	0.836918	0.887574	0.862246	0.738781	0.0378414
IPI00910706.1	cDNA FLJ52710, highly similar to Abhydrolase domain-containing protein 14B	26.49	19.7842	6.40479	6	3	3	catalytic activity	cytoplasm; nucleus; organelle lumen		1.07873	1.17981	1.12927	0.895002	0.887594	0.891298	0.789269	0.0424752
IPI00028481.1	Ras-related protein Rab-8A	23.67	23.6532	9.0708	63	1	5	nucleotide binding; protein binding	cytoplasm; cytoskeleton; endosome; Golgi; membrane	cell communication; cell organization and biogenesis; regulation of biological process; response to stimulus; transport	1.00597	1.05003	1.028	1.07493	0.88767	0.9813	0.954572	0.675305
IPI00178926.2	Immunoglobulin J chain	71.07	18.087	5.23682	4	9	9		extracellular	response to stimulus	1.03251	1.15259	1.09255	0.866493	0.887918	0.877205	0.802897	0.0716909
IPI00007117.1	Plasminogen activator inhibitor 2	6.75	46.5661	5.63037	3	3	3	enzyme regulator activity	cytoplasm; extracellular; Golgi; membrane	cell death; coagulation; metabolic process; regulation of biological process; response to stimulus	1.18463	1.08231	1.13347	0.894945	0.888393	0.891669	0.786672	0.0421303
IPI00304808.4	Isoform 1 of Kallikrein-1	48.09	28.8709	4.83057	3	9	9	catalytic activity	nucleus	metabolic process	1.10968	1.12004	1.11486	0.88882	0.888557	0.888688	0.79713	0.00052441
IPI00166729.4	Zinc-alpha-2-glycoprotein	60.74	34.2371	6.04932	6	20	20	catalytic activity; protein binding; transporter activity	extracellular; membrane	cell proliferation; metabolic process; regulation of biological process; response to stimulus	1.12109	1.12143	1.12126	0.894047	0.888661	0.891354	0.794957	0.000137751
IPI00856091.1	Isoform 2 of COMM domain-containing protein 9	13.46	17.3222	6.93213	4	1	1				1.03624	1.02375	1.02999	1.07257	0.888677	0.980624	0.952066	0.645745
IPI00006248.2	Beta-1,3-galactosyl-O-glycosyl-glycoprotein beta-1,6-N-acetylglucosaminyltransferase 3	17.35	50.8307	8.25049	1	7	7	catalytic activity	cytoplasm; Golgi; membrane	development; metabolic process; response to stimulus	1.1926	1.07876	1.13568	0.944151	0.888727	0.916439	0.806952	0.0742145
IPI00830107.1	V4-2 protein	7.32	13.2065	7.86963	1	1	1				1.25123	1.18484	1.21803	0.743966	0.889253	0.816609	0.670432	0.0373818
IPI00917386.1	Uncharacterized protein	11.67	13.9004	9.14404	5	1	1	nucleotide binding; RNA binding	nucleus	metabolic process	1.27785	0.95897	1.11841	0.928238	0.889741	0.90899	0.812752	0.322118
IPI00743194.2	Kappa light chain variable region (Fragment)	19.83	13.1737	7.28369	7	1	2	protein binding	extracellular; membrane	defense response; metabolic process; regulation of biological process; response to stimulus	0.912905	1.29721	1.10506	0.886261	0.890302	0.888281	0.803833	0.376414
IPI00969207.1	Mitochondrial 28S ribosomal protein S34	3.41	20.788	10.9312	4	1	1		cytoplasm; ribosome		1.0892	0.884172	0.986686	1.15334	0.891273	1.02231	1.0361	0.850317
IPI00940245.1	Immunoglobulin heavy chain variant (Fragment)	59.62	44.758	6.12549	1	1	15	protein binding	membrane		1.17687	1.11493	1.1459	0.845184	0.891649	0.868417	0.757847	0.018916
IPI00426060.3	Putative uncharacterized protein DKFZp686J11235 (Fragment)	48.42	54.4249	6.771	3	1	17	protein binding	membrane		1.19597	1.09782	1.14689	0.857605	0.892662	0.875134	0.763046	0.0348566
IPI00021828.1	Cystatin-B	90.82	11.1326	7.56201	1	8	8	enzyme regulator activity; protein binding	cytoplasm; nucleus; organelle lumen	cell death; metabolic process; regulation of biological process; response to stimulus	1.11734	1.11771	1.11753	0.878513	0.892706	0.885609	0.792474	0.000935642
IPI00853369.1	Plexin-B2	2.18	204.997	6.23975	3	3	3	enzyme regulator activity; protein binding; receptor activity; signal transducer activity	membrane	cell communication; cell differentiation; cell organization and biogenesis; cell proliferation; cellular component movement; development; metabolic process; regulation of biological process; response to stimulus	1.2316	1.11767	1.17463	0.817726	0.893227	0.855476	0.728291	0.0429153
IPI00853163.1	Uncharacterized protein	16.4	46.0582	5.51611	4	5	5	catalytic activity		metabolic process	1.08209	1.10408	1.09308	0.996765	0.893375	0.94507	0.86459	0.107357
IPI00014850.4	Astrocytic phosphoprotein PEA-15	10.77	15.0308	5.021	2	1	1	protein binding	cytoplasm; cytoskeleton	cell death; regulation of biological process; response to stimulus; transport	1.36872	1.08896	1.22884	0.72887	0.893424	0.811147	0.660092	0.123584
IPI00060143.1	Protein FAM3D	48.66	24.9468	9.33447	4	9	9	protein binding	extracellular	cell communication; regulation of biological process; transport	1.09006	1.16035	1.12521	0.88268	0.893442	0.888061	0.789244	0.0217501
IPI00465186.3	Isoform 2 of Receptor-type tyrosine-protein phosphatase F	2.9	211.553	6.41748	17	4	4	catalytic activity; protein binding		metabolic process	1.19658	1.01611	1.10635	0.941484	0.893506	0.917495	0.829303	0.180458
IPI00783818.1	Immunglobulin heavy chain variable region (Fragment)	23.97	13.3765	8.42627	5	1	3	protein binding			1.22208	1.17616	1.19912	0.771643	0.893622	0.832632	0.69437	0.0301952
IPI00552984.1	Uncharacterized protein	3.17	27.8323	7.45947	5	1	1	catalytic activity	proteasome	metabolic process	0.770119	1.14461	0.957364	1.1793	0.893824	1.03656	1.08272	0.768605
IPI00935840.1	Isoform 2 of Carcinoembryonic antigen-related cell adhesion molecule 1	8.87	45.9218	6.15088	14	2	2				1.16628	1.13827	1.15227	0.845423	0.894016	0.869719	0.754785	0.00970876
IPI00384409.1	Myosin-reactive immunoglobulin heavy chain variable region (Fragment)	36.13	13.1964	8.79248	5	1	4	protein binding			1.39774	1.1915	1.29462	0.609666	0.894203	0.751934	0.580815	0.0907813
IPI00741107.3	Isoform 3 of Melanoma inhibitory activity protein 3	2.6	56.5489	4.44971	4	1	1				1.06098	1.05308	1.05703	1.01847	0.894646	0.956558	0.904949	0.246771
IPI00394712.1	Granulocyte inhibitory protein	90	2.04501	4.50049	1	1	1				1.137	1.01933	1.07817	0.94681	0.895196	0.921003	0.854232	0.134256
IPI00387154.3	Kallikrein-like protein 3 splice variant 1	5.13	25.9319	8.42627	2	1	1	catalytic activity	extracellular	metabolic process	1.05738	1.05361	1.0555	1.02032	0.895278	0.957799	0.907441	0.258721
IPI00550900.1	Translationally-controlled tumor protein	36.05	19.5826	4.93213	12	6	6	metal ion binding; protein binding	cytoplasm; cytoskeleton; endosome; extracellular; nucleus; organelle lumen	cell death; cell differentiation; cellular homeostasis; regulation of biological process; response to stimulus; transport	1.20946	1.13099	1.17022	0.84125	0.896425	0.868838	0.742453	0.0244048
IPI00296215.2	Epithelial cell adhesion molecule	5.1	34.9097	7.45947	2	1	1	protein binding	cell surface; membrane	cell proliferation; development; regulation of biological process	1.15093	1.13449	1.14271	0.866316	0.896577	0.881447	0.771365	0.00431538
IPI00967977.2	Conserved hypothetical protein	40.82	31.6684	6.29053	2	9	9		membrane		1.09733	1.14491	1.12112	0.916943	0.896826	0.906884	0.808909	0.0142291
IPI00016513.5	Ras-related protein Rab-10	29.5	22.5266	8.38232	61	4	6	nucleotide binding	cytoplasm; Golgi; membrane; nucleus	cell communication; regulation of biological process; response to stimulus; transport	1.1413	1.10888	1.12509	0.919059	0.896863	0.907961	0.807012	0.00808974
IPI01010967.1	Uncharacterized protein	20	11.9369	6.75635	2	2	2			cell organization and biogenesis; cell proliferation; cellular component movement; development; regulation of biological process	1.11626	1.09069	1.10347	0.882582	0.897039	0.889811	0.806371	0.0046902
IPI00854644.3	Ig kappa chain V-III region Ti	21.55	12.5072	4.58936	1	1	2				1.19606	1.15042	1.17324	0.813047	0.897332	0.85519	0.728913	0.0219583
IPI00411704.9	Isoform 1 of Eukaryotic translation initiation factor 5A-1	12.99	16.8214	5.23682	7	2	2	protein binding; RNA binding	cytoplasm; cytosol; endoplasmic reticulum; membrane; nucleus	cell death; cell differentiation; cell organization and biogenesis; cell proliferation; metabolic process; regulation of biological process; transport	0.946914	1.26114	1.10403	0.884474	0.89772	0.891097	0.807133	0.308421
IPI00925827.1	Uncharacterized protein	8.06	26.8977	7.15186	8	1	1	catalytic activity; nucleotide binding; transporter activity	membrane	metabolic process; transport	1.01782	1.24253	1.13017	0.87752	0.897809	0.887664	0.785422	0.164569
IPI00299881.2	Calicin	1.36	66.5388	8.17725	1	1	1	protein binding; structural molecule activity	cytoplasm; cytoskeleton	cell differentiation; development; reproduction	1.147	1.13173	1.13936	0.870777	0.897832	0.884305	0.776138	0.0036885
IPI00056357.3	UPF0556 protein C19orf10	17.34	18.7833	6.68311	1	4	4		cytoplasm; endoplasmic reticulum; extracellular; organelle lumen	cell communication; metabolic process; regulation of biological process; response to stimulus	1.09597	1.07019	1.08308	0.94632	0.898904	0.922612	0.851841	0.0271371
IPI01021597.1	Uncharacterized protein	14.89	5.42265	5.33838	3	1	1		cytoskeleton		1.12519	1.19958	1.16239	0.819252	0.899235	0.859244	0.739207	0.0309568
IPI00719622.1	40S ribosomal protein S28	15.94	7.8362	10.6968	1	1	1	structural molecule activity	cytoplasm; cytosol; ribosome	cell organization and biogenesis; metabolic process; reproduction; transport	0.961054	1.19852	1.07979	0.963676	0.899469	0.931572	0.862737	0.351431
IPI00387161.1	Ig lambda chain V-I region VOR	8.11	11.5075	5.2876	1	1	1	protein binding	extracellular; membrane	defense response; metabolic process; regulation of biological process; response to stimulus	1.17462	1.08802	1.13132	0.885821	0.899577	0.892699	0.789077	0.0321345
IPI00966776.1	Uncharacterized protein	6.91	20.2266	7.21045	4	1	1	catalytic activity	membrane	metabolic process	0.90993	1.15413	1.03203	1.04705	0.899654	0.973352	0.943143	0.72065
IPI00382422.1	Ig lambda chain V-I region NEWM	33.01	10.8975	9.29053	1	1	2	protein binding	extracellular; membrane	defense response; metabolic process; regulation of biological process; response to stimulus	1.13288	1.29311	1.213	0.732656	0.899674	0.816165	0.672851	0.0755346
IPI00471928.6	ATP synthase subunit alpha	2.58	54.4597	8.23584	3	1	1	catalytic activity; nucleotide binding; transporter activity	cytoplasm; membrane; mitochondrion	development; metabolic process; transport	1.17971	1.01953	1.09962	0.941645	0.900325	0.920985	0.837548	0.163408
IPI00011250.3	Ubiquitin carboxyl-terminal hydrolase isozyme L3	19.57	26.166	4.91943	2	3	3	catalytic activity; protein binding	cytoplasm; mitochondrion; nucleus	metabolic process	1.18267	1.09039	1.13653	0.875896	0.901335	0.888616	0.781867	0.0353085
IPI01013871.2	Uncharacterized protein	0.73	158.024	9.08545	6	1	1	structural molecule activity	extracellular; membrane		1.23152	1.07179	1.15165	0.850501	0.901887	0.876194	0.760813	0.0815746
IPI00008307.2	Protein-arginine deiminase type-4	3.02	74.0314	6.58057	3	2	2	catalytic activity; metal ion binding	cytoplasm; nucleus	cell organization and biogenesis; metabolic process; regulation of biological process	1.16946	1.13989	1.15468	0.835413	0.90211	0.868761	0.752386	0.0158902
IPI00216293.6	Thiosulfate sulfurtransferase	6.06	33.4078	7.25439	1	1	1	catalytic activity; RNA binding	cytoplasm; membrane; mitochondrion; organelle lumen	metabolic process; transport	1.02506	1.05647	1.04076	1.03707	0.902423	0.969746	0.931763	0.412244
IPI00552075.2	Protein kinase C, theta	3.55	55.4602	6.99072	1	1	1	catalytic activity; nucleotide binding		cell communication; metabolic process; regulation of biological process; response to stimulus	1.24762	1.03459	1.14111	0.87047	0.902478	0.886474	0.776856	0.141841
IPI00975879.1	Uncharacterized protein	9.85	30.2019	5.09717	6	2	2	protein binding			1.16466	1.03007	1.09736	0.929191	0.90258	0.915886	0.834622	0.118091
IPI00974249.1	Uncharacterized protein	8.55	13.4571	5.51611	2	1	1	protein binding	cytoplasm; cytosol	metabolic process	0.999436	1.11091	1.05517	1.00772	0.903272	0.955496	0.905535	0.321843
IPI00220146.1	Isoform 2B of Desmocollin-2	22.79	93.71	5.46533	4	14	15	metal ion binding	membrane		1.10635	1.15789	1.13212	0.87457	0.903559	0.889064	0.785309	0.014475
IPI00976617.1	Similar to Immunglobulin heavy chain variable region	23.94	20.03	7.72314	2	1	4				1.04647	1.13848	1.09247	0.900227	0.903963	0.902095	0.825735	0.0538192
IPI00220494.1	Isoform 2 of Serpin B13	43.66	38.3892	5.80811	2	1	14				1.04758	1.09308	1.07033	0.902378	0.904015	0.903196	0.843849	0.0180491
IPI00798210.1	Isoform 4 of Mesothelin	21.74	67.8976	6.20166	4	11	11	catalytic activity	cytoplasm; membrane	metabolic process	1.1353	1.15037	1.14283	0.891684	0.904417	0.898051	0.785809	0.00161983
IPI00382490.1	Ig heavy chain V-III region BUR	15.97	12.9726	9.59814	1	2	2	protein binding	extracellular; membrane	defense response; metabolic process; regulation of biological process; response to stimulus	1.06465	1.15425	1.10945	0.912011	0.904462	0.908237	0.818637	0.0464692
IPI01014514.1	cDNA FLJ51406, highly similar to Homo sapiens FERM and PDZ domain containing 1 (FRMPD1), mRNA	1.26	70.2981	4.94482	3	1	1		cytoskeleton		1.05909	1.07949	1.06929	0.985056	0.904621	0.944839	0.883613	0.0954894
IPI00060800.5	Zymogen granule protein 16 homolog B	56.73	22.7246	7.38623	1	10	10		extracellular		1.10998	1.12896	1.11947	0.891487	0.904718	0.898103	0.802257	0.00271942
IPI00332192.4	Isoform 2 of Interleukin-25	16.15	18.5109	8.35303	1	1	1	protein binding	extracellular	defense response; response to stimulus	0.561803	0.591707	0.576755	1.84887	0.905014	1.37694	2.38739	0.232212
IPI00029715.4	Aldehyde oxidase	0.67	147.822	7.1665	1	1	1	catalytic activity; metal ion binding; nucleotide binding	cytoplasm	defense response; metabolic process; response to stimulus	1.1649	1.07077	1.11783	0.903678	0.905233	0.904455	0.809114	0.0453781
IPI00478816.3	Isoform f-l of Serine protease inhibitor Kazal-type 5	12.31	120.637	8.06006	6	11	11	enzyme regulator activity; protein binding	cytoplasm; cytosol; endoplasmic reticulum; extracellular; membrane	cell differentiation; cell organization and biogenesis; development; metabolic process; regulation of biological process; response to stimulus	1.12008	1.0601	1.09009	0.931936	0.905284	0.91861	0.842692	0.0347281
IPI00794673.2	cDNA FLJ59382, highly similar to T-complex protein 1 subunit theta	2.95	51.5533	5.23682	4	1	1	nucleotide binding; protein binding	cytoplasm; cytoskeleton	metabolic process	1.06893	0.978994	1.02396	1.06822	0.905299	0.98676	0.963668	0.727971
IPI00020987.1	Prolargin	3.4	43.7822	9.37842	2	1	1	protein binding; structural molecule activity	cytoplasm; extracellular; Golgi; organelle lumen; vacuole	development; metabolic process	0.449819	1.30841	0.879115	1.28524	0.905311	1.09528	1.24588	0.690405
IPI00792848.3	Uncharacterized protein	4.64	68.864	8.17725	2	2	2	catalytic activity	cytoplasm; Golgi; membrane		1.13786	1.08302	1.11044	0.91058	0.905821	0.9082	0.817874	0.0180217
IPI00925850.2	cDNA FLJ54572, highly similar to Lysosomal alpha-mannosidase	4.95	107.398	7.02002	3	4	4	catalytic activity; metal ion binding		metabolic process	1.04709	0.918167	0.982629	1.07942	0.906124	0.992772	1.01032	0.933748
IPI00827875.1	Lambda-chain	62.55	24.6391	7.62061	7	2	11	protein binding			1.00117	1.12066	1.06092	0.941238	0.906612	0.923925	0.870876	0.158541
IPI00479390.2	Isoform 2 of Myomesin-1	0.63	177.589	6.81494	3	1	1	protein binding			0.936191	1.12582	1.03101	1.04277	0.907253	0.975011	0.94569	0.67831
IPI00219446.5	Phosphatidylethanolamine-binding protein 1	73.26	21.0437	7.53271	2	9	9	enzyme regulator activity; nucleotide binding; protein binding	cell surface; cytoplasm; endoplasmic reticulum; extracellular; Golgi; membrane; mitochondrion	cell communication; cell differentiation; cell organization and biogenesis; development; metabolic process; regulation of biological process; reproduction; response to stimulus	1.08846	1.15181	1.12013	0.888046	0.90832	0.898183	0.801852	0.0217231
IPI00423463.1	Putative uncharacterized protein DKFZp686O01196	48.75	52.5794	8.17725	3	1	17	protein binding	membrane		1.18217	1.04097	1.11157	0.912357	0.908357	0.910357	0.818983	0.104284
IPI00387120.1	Ig kappa chain V-IV region Len	48.25	12.6322	7.92822	3	1	5	protein binding	extracellular; membrane	defense response; metabolic process; regulation of biological process; response to stimulus	1.14477	1.12111	1.13294	0.888604	0.908374	0.898489	0.79306	0.00429639
IPI00010706.1	Glutathione synthetase	18.99	52.3523	5.92236	3	8	8	catalytic activity; metal ion binding; nucleotide binding; protein binding	cytoplasm; cytosol	development; metabolic process; response to stimulus	1.10833	1.08242	1.09537	0.914364	0.908535	0.91145	0.832089	0.00516823
IPI00387113.1	Ig kappa chain V-III region B6	31.48	11.6278	9.24658	1	2	3	protein binding			1.09866	1.08101	1.08983	0.9035	0.909767	0.906633	0.8319	0.00260222
IPI00387101.1	Ig kappa chain V-I region Scw	27.78	11.7568	5.99854	5	1	2	protein binding	extracellular; membrane	defense response; metabolic process; regulation of biological process; response to stimulus	1.15794	1.04197	1.09996	0.930787	0.909976	0.920381	0.836745	0.092867
IPI00169383.3	Phosphoglycerate kinase 1	65.47	44.5861	8.104	6	23	23	catalytic activity; nucleotide binding	cytoplasm; cytosol	metabolic process	1.12684	1.09792	1.11238	0.904379	0.910254	0.907317	0.815653	0.00513777
IPI00980708.1	Uncharacterized protein	0.68	153.269	6.78564	2	1	1	enzyme regulator activity; nucleotide binding; protein binding	cytoplasm; membrane; nucleus		1.07465	1.07489	1.07477	0.969905	0.910467	0.940186	0.874779	0.0454617
IPI00293088.7	Lysosomal alpha-glucosidase	5.25	105.257	5.99854	1	1	3	catalytic activity	cytoplasm; membrane; vacuole	cell organization and biogenesis; cellular homeostasis; development; metabolic process; regulation of biological process; response to stimulus	1.19612	1.08914	1.14263	0.848369	0.910552	0.87946	0.769681	0.0510712
IPI00174541.1	Isoform 4 of Interleukin-1 receptor antagonist protein	52.45	16.1319	4.88135	4	7	7		extracellular		1.07544	1.11574	1.09559	0.906918	0.910575	0.908747	0.829459	0.0115228
IPI00980067.1	Uncharacterized protein	4.23	21.8817	4.77979	2	1	1	protein binding	extracellular		1.00004	1.02149	1.01077	1.07014	0.910812	0.990476	0.979927	0.82435
IPI00334282.2	Protein FAM3C	12.78	24.6646	8.29443	3	2	2	protein binding	cytoplasm; extracellular	development	1.16557	1.14396	1.15477	0.902227	0.911298	0.906763	0.785236	0.00222435
IPI00552943.3	V1-11 protein	13.68	12.47	4.77979	1	1	1				1.13953	1.10414	1.12183	0.88236	0.911672	0.897016	0.799597	0.0102856
IPI00007752.1	Tubulin beta-2C chain	31.46	49.799	4.89404	17	2	10	catalytic activity; nucleotide binding; protein binding; structural molecule activity	cytoplasm; cytoskeleton; cytosol; nucleus	cell death; cell organization and biogenesis; cellular component movement; defense response; metabolic process; regulation of biological process; response to stimulus	1.11302	1.07108	1.09205	0.933794	0.911841	0.922818	0.845032	0.0190049
IPI00022417.4	Leucine-rich alpha-2-glycoprotein	40.06	38.1541	6.94678	2	11	11	protein binding	extracellular; membrane	cell differentiation	1.05755	1.10042	1.07898	0.925697	0.912611	0.919154	0.851869	0.0190994
IPI00027993.2	Ras-related protein Rab-25	7.51	23.481	5.96045	1	1	2	nucleotide binding; protein binding	cytoplasm; membrane; nucleus	cell communication; cell organization and biogenesis; cell proliferation; regulation of biological process; response to stimulus; transport	1.13674	0.969724	1.05323	1.0119	0.912664	0.962282	0.913647	0.447969
IPI00922461.1	cDNA FLJ52739, highly similar to Paralemmin	4.07	19.4519	6.29053	9	1	1		membrane	cell organization and biogenesis; regulation of biological process	1.09877	1.00211	1.05044	1.01297	0.91366	0.963315	0.917059	0.335569
IPI00025001.3	Beta-catenin-interacting protein 1	17.28	9.16454	5.41455	1	1	1	protein binding	cytoplasm; cytosol; nucleus	cell communication; cell differentiation; cell organization and biogenesis; cell proliferation; defense response; development; metabolic process; regulation of biological process; response to stimulus	1.16367	1.10862	1.13614	0.860317	0.914184	0.88725	0.780931	0.023114
IPI00015688.2	Glypican-1	3.23	61.641	7.29834	1	1	1	metal ion binding; protein binding	cytoplasm; endosome; extracellular; Golgi; membrane; organelle lumen; vacuole	cell communication; cell differentiation; cell organization and biogenesis; cellular homeostasis; development; metabolic process; regulation of biological process; response to stimulus	1.01901	1.03203	1.02552	1.05147	0.914526	0.982998	0.958536	0.599431
IPI00221231.3	Bis(5'-nucleosyl)-tetraphosphatase [asymmetrical]	9.52	16.8186	5.35107	1	1	1	catalytic activity; nucleotide binding	cytoplasm; mitochondrion	cell death; metabolic process; regulation of biological process	0.964525	0.941852	0.953188	1.17969	0.914671	1.04718	1.09861	0.552973
IPI00966866.1	Isoform 2 of Pro-epidermal growth factor	2.58	129.171	5.73193	3	3	3	metal ion binding	cell surface; membrane		1.10877	1.07957	1.09417	0.935711	0.914709	0.92521	0.845582	0.0111421
IPI00216298.6	Thioredoxin	51.43	11.7297	4.91943	2	6	6	catalytic activity; protein binding	cytoplasm; cytosol; extracellular; mitochondrion; nucleus; organelle lumen	cell communication; cell proliferation; cellular component movement; cellular homeostasis; defense response; metabolic process; regulation of biological process; response to stimulus; transport	1.0751	1.15777	1.11644	0.904064	0.915216	0.90964	0.814772	0.0383548
IPI00297646.5	Collagen alpha-1(I) chain	2.73	138.857	5.79541	2	3	3	protein binding; structural molecule activity	cytoplasm; endoplasmic reticulum; extracellular; organelle lumen	cell communication; cell differentiation; cell organization and biogenesis; cellular component movement; coagulation; development; metabolic process; regulation of biological process; response to stimulus; transport	1.00423	1.00495	1.00459	1.03251	0.915365	0.973938	0.969488	0.652971
IPI00827643.1	HRV Fab 027-VL (Fragment)	14.16	12.3752	9.40771	1	1	1	protein binding			1.07664	1.04864	1.06264	0.95106	0.915482	0.933271	0.878257	0.0292784
IPI00974011.1	Uncharacterized protein	18.78	19.9691	8.07471	10	2	2		membrane	metabolic process	1.00116	1.00769	1.00442	1.07322	0.916169	0.994695	0.990312	0.912788
IPI00903033.1	cDNA FLJ33195 fis, clone ADRGL2005961, highly similar to GLUCOSYLCERAMIDASE	2.42	36.6717	8.22119	9	1	1	catalytic activity	cytoplasm; vacuole	cell organization and biogenesis; metabolic process	1.0726	1.0132	1.0429	1.02199	0.9162	0.969095	0.929231	0.347845
IPI00930072.1	Putative uncharacterized protein DKFZp686E23209	30.43	51.5035	7.56201	2	1	10	protein binding	membrane		1.10865	1.00794	1.05829	0.978221	0.916518	0.947369	0.895185	0.201096
IPI00410377.1	Isoform 1 of Retinoic acid receptor responder protein 1	12.28	25.7956	9.99365	3	3	3		extracellular; membrane	cell proliferation; regulation of biological process	1.14325	1.15459	1.14892	0.848808	0.91656	0.882684	0.768273	0.0162397
IPI00031534.3	Alpha-N-acetylgalactosaminide alpha-2,6-sialyltransferase 1	5.67	68.5215	9.92041	1	4	4	catalytic activity	cytoplasm; Golgi; membrane	metabolic process	1.00708	0.988764	0.997922	1.0781	0.91692	0.99751	0.999587	0.996432
IPI00854743.1	Immunglobulin heavy chain variable region	16.81	13.0955	8.6167	1	2	2				1.17708	1.0434	1.11024	0.873732	0.916948	0.89534	0.806438	0.0922978
IPI00023648.6	Immunoglobulin superfamily containing leucine-rich repeat protein	3.74	45.9684	5.14795	1	1	1	protein binding	extracellular		1.07609	0.720454	0.898272	1.2864	0.917224	1.10181	1.22659	0.510383
IPI00218733.6	Superoxide dismutase [Cu-Zn]	74.68	15.9259	6.12549	3	8	8	antioxidant activity; catalytic activity; metal ion binding; protein binding	cytoplasm; cytosol; extracellular; membrane; mitochondrion; nucleus; organelle lumen	cell communication; cell death; cell differentiation; cell organization and biogenesis; cellular component movement; cellular homeostasis; coagulation; development; metabolic process; regulation of biological process; reproduction; response to stimulus; transport	1.0535	1.09134	1.07242	0.916193	0.917427	0.91681	0.854898	0.0144732
IPI00021343.1	Isoform 1 of Interleukin-36 gamma	36.09	18.7094	5.13525	2	4	4	protein binding	extracellular	cell communication; regulation of biological process; response to stimulus	1.07832	1.13206	1.10519	0.954589	0.917828	0.936208	0.847102	0.0351683
IPI00978387.1	Uncharacterized protein	18.14	102.922	5.60498	15	14	14	catalytic activity; metal ion binding	membrane	metabolic process	1.07297	1.0882	1.08059	0.93849	0.918025	0.928257	0.859032	0.00693714
IPI00910461.1	cDNA FLJ52962, highly similar to Ribulose-phosphate 3-epimerase	14.07	21.7247	5.80811	10	2	2	catalytic activity; metal ion binding		metabolic process	1.06802	1.08993	1.07898	0.897883	0.918201	0.908042	0.841578	0.00755418
IPI00013917.3	40S ribosomal protein S12	18.94	14.5055	7.21045	1	2	2	structural molecule activity	cytoplasm; cytosol; ribosome	cell organization and biogenesis; metabolic process; reproduction; transport	1.06576	1.07418	1.06997	0.96583	0.918224	0.942027	0.880424	0.0338913
IPI00975572.1	Similar to Rheumatoid factor G9 heavy chain	25.83	12.9815	8.6167	3	1	3				1.1312	1.09483	1.11301	0.89521	0.918792	0.907001	0.814905	0.010886
IPI00816799.1	Rheumatoid factor D5 light chain (Fragment)	35.59	12.7585	8.96826	6	1	4	protein binding			1.0936	1.05551	1.07455	0.945085	0.918985	0.932035	0.867368	0.0252534
IPI00037448.3	Glyoxylate reductase/hydroxypyruvate reductase	3.05	35.6457	7.38623	3	1	1	catalytic activity; nucleotide binding; protein binding	cytoplasm; organelle lumen	cell organization and biogenesis; metabolic process	1.05849	1.06297	1.06073	0.985069	0.919087	0.952078	0.897569	0.0814641
IPI01022410.1	18 kDa protein	6.75	17.587	7.43018	7	1	1	catalytic activity	membrane		1.06674	1.1116	1.08917	0.927805	0.919645	0.923725	0.8481	0.0184676
IPI00018909.3	Trefoil factor 3	27.69	14.2429	7.44482	1	3	3		cytoplasm; extracellular	response to stimulus	1.13742	1.06568	1.10155	0.910217	0.919763	0.91499	0.830639	0.0356232
IPI00298793.4	Beta-mannosidase	17.86	100.831	5.51611	2	11	11	catalytic activity	cytoplasm; vacuole	metabolic process	1.11167	1.06119	1.08643	0.950483	0.919782	0.935132	0.860739	0.0360766
IPI00012887.1	Cathepsin L1	13.81	37.5397	5.45264	2	4	4	catalytic activity; protein binding	cytoplasm; endosome; extracellular; nucleus; organelle lumen; vacuole	cell death; defense response; metabolic process; response to stimulus	1.10263	1.12293	1.11278	0.850635	0.919973	0.885304	0.795579	0.0243028
IPI00019869.3	Protein S100-A2	27.55	11.1094	4.77979	2	5	5	metal ion binding		cellular component movement	1.09829	1.07378	1.08603	0.90367	0.920747	0.912208	0.839944	0.00730126
IPI00552578.2	Serum amyloid A protein	40.98	13.5235	6.78564	5	1	4	protein binding	extracellular	cellular component movement; cellular homeostasis; coagulation; defense response; regulation of biological process; response to stimulus; transport	0.972058	1.08154	1.0268	1.0331	0.920748	0.976924	0.951427	0.589907
IPI00328702.2	Protein C9orf140	3.05	42.6101	8.82178	1	1	1	metal ion binding	cytoplasm; nucleus; organelle lumen		1.21292	0.927185	1.07005	0.978285	0.920762	0.949523	0.887362	0.495178
IPI00455315.4	Isoform 1 of Annexin A2	23.01	38.5798	7.75244	5	6	6	enzyme regulator activity; metal ion binding; protein binding	cytoplasm; extracellular; membrane	cell organization and biogenesis; development; regulation of biological process; transport	1.06193	1.08335	1.07264	0.910184	0.920797	0.91549	0.853493	0.00573486
IPI00976936.1	Similar to Uncharacterized protein ENSP00000255845	2.17	45.42	8.03076	7	1	1	catalytic activity			1.06395	1.11722	1.09058	0.928871	0.920821	0.924846	0.848027	0.0254193
IPI00985211.1	Similar to VH-3 family (VH26)D/J protein	29.78	18.7752	6.59521	4	3	4				1.0643	1.02739	1.04584	0.963333	0.920927	0.94213	0.900831	0.0662472
IPI00219789.3	Isoform C of Protein FAM3B	38.5	20.8014	8.73389	5	7	7		cytoplasm; endoplasmic reticulum; Golgi	cell communication; transport	1.15348	1.10809	1.13078	0.89187	0.921254	0.906562	0.80171	0.0142285
IPI00877645.1	Uncharacterized protein	22.99	21.57	7.06396	2	3	3	catalytic activity; protein binding	cytoplasm; cytosol; endoplasmic reticulum; membrane; nucleus; organelle lumen	cell communication; cell death; cell proliferation; development; metabolic process; regulation of biological process; response to stimulus; transport	1.06187	1.09759	1.07973	0.946651	0.92133	0.93399	0.865022	0.0218287
IPI00759663.1	Isoform Cytoplasmic+peroxisomal of Peroxiredoxin-5, mitochondrial	61.73	17.02	7.23975	4	7	7	antioxidant activity; catalytic activity		metabolic process	1.01168	1.10257	1.05713	0.960783	0.921476	0.941129	0.890273	0.14391
IPI00791380.1	Uncharacterized protein	18.82	9.42455	4.70361	6	1	1				1.07489	1.05189	1.06339	0.978714	0.92164	0.950177	0.893536	0.0665656
IPI00010207.1	Isoform 1 of Ubiquitin-fold modifier 1	58.82	9.11187	9.30518	3	3	3		cytoplasm; nucleus	metabolic process	1.1157	1.12166	1.11868	0.873961	0.921946	0.897954	0.80269	0.0117863
IPI00296777.4	SPARC-like protein 1	47.59	75.1613	4.80518	7	6	26	metal ion binding; protein binding	extracellular	cell communication; regulation of biological process; response to stimulus	1.19276	1.14912	1.17094	0.870988	0.921953	0.89647	0.765599	0.0146142
IPI00004573.2	Polymeric immunoglobulin receptor	51.7	83.2317	5.74463	2	34	35	protein binding	cytoplasm; endosome; extracellular; membrane		1.11086	1.09919	1.10502	0.908764	0.921961	0.915363	0.828364	0.00215073
IPI00003111.7	Ig kappa chain V-I region AU	34.19	12.8403	4.77979	1	1	2				1.10227	1.05317	1.07772	0.930401	0.921969	0.926185	0.859393	0.0259712
IPI00023673.1	Galectin-3-binding protein	39.83	65.2893	5.2749	4	20	20	protein binding; receptor activity	extracellular; membrane	cell communication; defense response; regulation of biological process; response to stimulus	1.10767	1.10878	1.10823	0.901477	0.922263	0.91187	0.82282	0.00279772
IPI00382474.1	Ig heavy chain V-III region TRO	8.2	13.4635	9.71533	1	1	1	protein binding	extracellular; membrane	defense response; metabolic process; regulation of biological process; response to stimulus	1.11067	1.08581	1.09824	0.913528	0.922294	0.917911	0.835802	0.00529811
IPI00896380.1	Isoform 2 of Ig mu chain C region	44.19	51.7579	6.15088	1	2	19				1.10106	1.08514	1.0931	0.914114	0.922503	0.918308	0.840096	0.00263882
IPI00291737.1	Intelectin-1	22.36	34.9393	6.01123	2	5	5	protein binding	extracellular; membrane	cell communication; metabolic process; regulation of biological process; response to stimulus; transport	1.12358	1.06443	1.09401	0.942751	0.923077	0.932914	0.852751	0.0354615
IPI00007797.3	Fatty acid-binding protein, epidermal	69.63	15.1546	7.00537	5	10	10	protein binding; transporter activity	cytoplasm	development; metabolic process; transport	1.10043	1.08401	1.09222	0.90133	0.923538	0.912434	0.835394	0.0058482
IPI00903323.1	cDNA FLJ38640 fis, clone HHDPC2003472, highly similar to CHLORIDE INTRACELLULAR CHANNEL PROTEIN 4	8.15	26.6768	5.57959	3	1	2	transporter activity	membrane	transport	1.18109	0.843885	1.01249	1.07825	0.923637	1.00094	0.988598	0.956045
IPI00219037.5	Histone H2A.x	21.68	15.1354	10.7407	3	1	4	DNA binding; protein binding	chromosome; nucleus; organelle lumen	cell organization and biogenesis; metabolic process; regulation of biological process; reproduction; response to stimulus	1.23377	1.12178	1.17778	0.778976	0.9239	0.851438	0.722921	0.0705171
IPI00945517.1	Uncharacterized protein	4	58.8889	6.78564	3	1	1	catalytic activity		metabolic process	0.833875	0.834541	0.834208	1.37764	0.92392	1.15078	1.37949	0.297631
IPI00062120.1	Protein S100-A16	11.65	11.794	6.78564	1	1	1	metal ion binding; protein binding	cytoplasm; cytosol; membrane; nucleus; organelle lumen	response to stimulus	0.956495	1.01003	0.983262	1.11374	0.924072	1.01891	1.03625	0.752216
IPI00027851.2	cDNA FLJ53927, highly similar to Beta-hexosaminidase alpha chain	21.67	61.9739	5.26221	5	11	12	catalytic activity		metabolic process	1.01513	1.07437	1.04475	0.985395	0.924639	0.955017	0.914111	0.168733
IPI00964410.1	Uncharacterized protein	10.68	11.528	8.19189	6	1	1	nucleotide binding	membrane	transport	1.07705	0.824276	0.950663	1.18231	0.924709	1.05351	1.10818	0.626208
IPI00827839.1	VK3 protein (Fragment)	14.81	11.879	9.51025	1	1	1	protein binding			1.05166	1.20778	1.12972	0.849119	0.925118	0.887118	0.785255	0.107761
IPI00892569.1	12 kDa protein	10.53	12.3322	7.28369	2	1	1				1.06588	1.20547	1.13567	0.840236	0.925251	0.882744	0.777285	0.0904476
IPI00646524.2	Uncharacterized protein	15.11	23.4972	5.84619	9	4	4	catalytic activity	cytoplasm	metabolic process	1.15498	1.07612	1.11555	0.882717	0.925445	0.904081	0.810435	0.0421499
IPI00395607.2	beta-arrestin-2 isoform 2	3.55	44.3639	7.88428	18	2	2			cell communication; regulation of biological process; response to stimulus	1.06959	1.13238	1.10099	0.905158	0.92552	0.915339	0.831382	0.0301807
IPI00640731.1	Uncharacterized protein	25.93	11.8169	6.26514	2	2	2	RNA binding	cytoskeleton; nucleus; organelle lumen	cell organization and biogenesis; metabolic process	0.971803	1.14336	1.05758	0.948104	0.925576	0.93684	0.885832	0.297588
IPI00006162.1	Isoform 2 of Apoptosis facilitator Bcl-2-like protein 14	2.38	28.072	5.68115	6	1	1		cytoplasm	cell death; cell differentiation; regulation of biological process	1.13746	1.12892	1.13319	0.850514	0.925621	0.888068	0.783688	0.0229599
IPI00829845.1	Immunglobulin heavy chain variable region	16.24	12.8023	7.88428	1	2	2				1.07527	1.16539	1.12033	0.864178	0.925989	0.895083	0.798946	0.0541183
IPI00789008.1	Flotillin-2	2.8	47.0347	5.24951	2	1	1		cell surface; cytoplasm; endosome; membrane	development	1.333	1.12221	1.22761	0.692798	0.92629	0.809544	0.65945	0.11718
IPI00027223.2	Isocitrate dehydrogenase [NADP] cytoplasmic	15.22	46.6295	7.00537	5	6	6	catalytic activity; metal ion binding; nucleotide binding; protein binding	cytoplasm; cytosol; mitochondrion; organelle lumen	metabolic process; response to stimulus	1.04329	1.01419	1.02874	0.969991	0.927465	0.948728	0.922223	0.0899263
IPI00216105.1	Isoform 2 of Obg-like ATPase 1	5.88	27.5666	9.27588	3	2	2				0.992071	1.03073	1.0114	1.05801	0.927478	0.992744	0.981554	0.809766
IPI00917605.1	Uncharacterized protein	56.44	11.326	9.65674	2	5	5	metal ion binding	cytoplasm; membrane; mitochondrion	metabolic process; transport	1.09883	1.00374	1.05129	1.00954	0.927593	0.968567	0.921317	0.318223
IPI00019954.4	Cystatin-M	6.71	16.5004	8.08936	1	1	1	enzyme regulator activity	cytoskeleton; extracellular	development; metabolic process; regulation of biological process	1.14778	1.02933	1.08855	0.931376	0.928032	0.929704	0.854072	0.1155
IPI00827891.3	Cold agglutinin FS-2 H-chain (Fragment)	27.19	12.7532	7.10791	5	1	3	protein binding			1.09475	1.11176	1.10325	0.885453	0.928458	0.906956	0.822072	0.0135944
IPI01026156.1	Protein	24.44	10.135	7.03467	5	1	1			response to stimulus	0.97031	1.13648	1.0534	0.981406	0.928513	0.954959	0.906554	0.376125
IPI00015018.1	Inorganic pyrophosphatase	3.46	32.6392	5.85889	1	1	1	catalytic activity; metal ion binding	cytoplasm; cytosol	metabolic process	1.18791	1.1506	1.16926	0.78596	0.928558	0.857259	0.733167	0.0515244
IPI01014189.1	MYC binding protein 2	0.15	510.074	7.06396	2	1	1				1.0996	1.14871	1.12416	0.861655	0.92863	0.895142	0.79628	0.0313397
IPI00878073.1	Protein C17orf37	15.65	12.3952	4.37354	2	2	2		cytoplasm; cytosol; membrane	cell death; cell organization and biogenesis; cellular component movement; cellular homeostasis; regulation of biological process	1.06492	1.03451	1.04971	0.995027	0.92882	0.961923	0.916366	0.137535
IPI00964354.1	Uncharacterized protein	7.66	23.6419	7.13721	4	2	2				1.12678	1.07793	1.10235	0.897861	0.929051	0.913456	0.828641	0.0227403
IPI00465431.8	Galectin-3	34	26.1361	8.55811	5	8	9	protein binding	cytoplasm; extracellular; membrane; mitochondrion; nucleus; spliceosomal complex	cell differentiation; cell organization and biogenesis; defense response; development; metabolic process; response to stimulus	1.07148	1.08525	1.07837	0.91288	0.929259	0.921069	0.854135	0.00459616
IPI00642549.2	cDNA FLJ56531, highly similar to UV excision repair protein RAD23 homolog B	13.65	42.2834	5.42725	6	5	5	DNA binding; protein binding	nucleus	metabolic process; response to stimulus	1.05552	1.05835	1.05693	0.985525	0.929414	0.957469	0.905893	0.0713327
IPI00477597.2	Isoform 1 of Haptoglobin-related protein	39.66	39.0047	7.09326	2	3	16	catalytic activity; protein binding	extracellular	metabolic process	1.05983	0.941222	1.00053	0.978774	0.929541	0.954157	0.953656	0.54523
IPI00009901.1	Nuclear transport factor 2	69.29	14.469	5.37646	4	5	5	protein binding; transporter activity	cytoplasm; cytoskeleton; cytosol; membrane; nucleus	transport	1.01676	1.02816	1.02246	0.951697	0.929752	0.940724	0.92006	0.0221274
IPI00062266.6	Secernin-2	5.41	46.5672	5.66846	3	2	2	catalytic activity		metabolic process	1.20061	1.09963	1.15012	0.816366	0.929788	0.873077	0.759118	0.067592
IPI00916474.2	mannosyl-oligosaccharide glucosidase isoform 2	2.05	80.6526	7.10791	2	1	1	catalytic activity	membrane	metabolic process	1.03796	1.05717	1.04757	0.996004	0.929817	0.962911	0.919189	0.133349
IPI00947285.1	suprabasin isoform 1 precursor	35.08	60.5046	7.00537	2	6	9		cytoplasm		1.0943	0.981225	1.03776	1.00262	0.929877	0.966249	0.931088	0.398856
IPI00328350.6	Protein Niban	1.51	103.07	4.77979	1	1	1	protein binding	cytoplasm; membrane; nucleus; organelle lumen	metabolic process; regulation of biological process; response to stimulus; transport	1.01094	1.07798	1.04446	0.999479	0.929899	0.964689	0.923625	0.240493
IPI00976752.2	Isoform 4 of Clusterin	32.45	48.7721	6.7124	12	12	12			cell death	1.05368	1.10346	1.07857	0.923298	0.929934	0.926616	0.859115	0.0262344
IPI00297124.2	Isoform 1 of Interleukin-6 receptor subunit beta	7.19	103.471	5.94775	5	5	5	protein binding; receptor activity; signal transducer activity	cell surface; extracellular; membrane	cell communication; cell differentiation; cell proliferation; cellular component movement; cellular homeostasis; defense response; development; metabolic process; regulation of biological process; response to stimulus	1.08113	1.07449	1.07781	0.92612	0.929963	0.928041	0.861044	0.00065525
IPI00878484.1	Protein	2.92	32.1604	9.81787	8	1	1	metal ion binding; nucleotide binding			1.11349	1.04997	1.08173	0.93844	0.930583	0.934512	0.863905	0.0441479
IPI00930614.1	GUCA1B protein (Fragment)	68	8.57031	5.41455	1	1	5	structural molecule activity	cytoskeleton		1.18703	1.04566	1.11634	0.921676	0.930932	0.926304	0.829765	0.115388
IPI01009809.1	51 kDa protein	32.12	51.3366	4.53857	1	1	10				1.0249	1.15338	1.08914	0.91712	0.931301	0.924211	0.848569	0.125332
IPI01010107.1	33 kDa protein	4.47	32.6751	7.29834	3	1	1				1.07245	1.23466	1.15355	0.802242	0.931752	0.866997	0.751587	0.109957
IPI00736885.1	Ig kappa chain V-II region TEW	38.94	12.3082	5.99854	13	1	3	protein binding	extracellular; membrane	defense response; metabolic process; regulation of biological process; response to stimulus	1.00051	0.954432	0.977471	1.00391	0.932059	0.967985	0.990295	0.84473
IPI00025861.3	Cadherin-1	9.07	97.3959	4.729	5	7	7	metal ion binding; protein binding	cell surface; cytoplasm; cytoskeleton; endosome; Golgi; membrane	cell death; cell differentiation; cell organization and biogenesis; development; metabolic process; regulation of biological process; response to stimulus; transport	1.10958	1.07929	1.09444	0.903269	0.932198	0.917733	0.838545	0.0137579
IPI00396434.1	Isoform 1 of Prostatic acid phosphatase	17.88	44.5375	6.23975	4	6	6	catalytic activity	cytoplasm; endosome; extracellular; Golgi; membrane; vacuole	metabolic process	1.07785	1.01243	1.04514	1.00188	0.932471	0.967176	0.925403	0.243687
IPI00645589.1	Isoform 3 of Choline transporter-like protein 2	2.27	79.7934	8.52881	4	1	1				0.962201	1.10335	1.03278	1.01426	0.93251	0.973385	0.942494	0.542227
IPI01014432.1	cDNA FLJ51536, highly similar to Protein-glutamine gamma-glutamyltransferase K	7.99	82.3046	5.99854	2	6	6	catalytic activity		metabolic process	1.0538	1.06887	1.06134	0.91939	0.93261	0.926	0.872486	0.00543948
IPI00941900.1	Isoform 1 of Calumenin	46.35	37.0835	4.64014	10	10	10	metal ion binding; protein binding	cytoplasm; endoplasmic reticulum; extracellular; Golgi; organelle lumen	coagulation; response to stimulus; transport	1.08667	1.0802	1.08344	0.924733	0.933033	0.928883	0.85735	0.00115588
IPI00983467.1	Uncharacterized protein	0.39	230.947	5.2876	8	1	1	protein binding			1.0027	0.988884	0.995792	1.08462	0.933108	1.00886	1.01313	0.879348
IPI00027827.2	Extracellular superoxide dismutase [Cu-Zn]	10	25.8347	6.60986	1	2	2	antioxidant activity; catalytic activity; metal ion binding; protein binding	cytoplasm; cytosol; extracellular; mitochondrion; nucleus	metabolic process; response to stimulus	1.06236	0.873881	0.96812	1.07835	0.933334	1.00584	1.03896	0.781116
IPI00017993.1	Small proline-rich protein 2A	61.11	7.95968	8.42627	4	1	3		cytoplasm; cytoskeleton	cell differentiation; development	1.10217	0.938018	1.02009	1.04732	0.933615	0.990468	0.970957	0.79465
IPI01013091.1	Uncharacterized protein	5.63	34.5358	6.45557	4	1	1	nucleotide binding	cytoplasm; cytoskeleton		1.12997	0.960063	1.04502	1.00352	0.933864	0.968692	0.926963	0.49327
IPI00783287.1	Immunglobulin heavy chain variable region (Fragment)	47.11	13.4275	8.45557	7	1	5	protein binding			1.06072	1.04271	1.05172	0.981361	0.934029	0.957695	0.910603	0.065485
IPI00964994.1	hyaluronan-binding protein 2 isoform 2	5.06	59.825	6.43018	3	2	2	catalytic activity; protein binding		metabolic process	1.1343	1.02434	1.07932	0.931505	0.934086	0.932795	0.864244	0.116716
IPI00936444.2	cDNA FLJ59081, highly similar to Mucin-5B	22.99	590.407	6.66846	5	85	90		membrane		1.09038	1.08005	1.08521	0.929699	0.934333	0.932016	0.858831	0.00136252
IPI00328460.5	Transmembrane protease serine 11B	4.57	46.3072	8.85107	3	2	2	catalytic activity	extracellular; membrane	metabolic process	0.898036	1.14038	1.01921	0.969965	0.934596	0.95228	0.934334	0.639517
IPI00796527.3	Uncharacterized protein	5.41	12.3815	4.67822	11	1	1				1.02306	1.18911	1.10608	0.882212	0.934717	0.908465	0.821333	0.151303
IPI00784865.1	IGK@ protein	46.61	25.7568	6.32861	2	2	8	protein binding			1.14331	1.03229	1.0878	0.889092	0.935342	0.912217	0.838589	0.0999957
IPI00029723.1	Follistatin-related protein 1	19.81	34.9629	5.51611	5	6	6	metal ion binding; protein binding	extracellular	cell communication; regulation of biological process; response to stimulus	1.23124	1.07595	1.15359	0.799376	0.935349	0.867363	0.751878	0.109132
IPI00477831.2	Isoform 1 of Endoplasmic reticulum aminopeptidase 1	18.17	107.166	6.45557	5	14	14	catalytic activity; metal ion binding; protein binding	cytoplasm; cytosol; endoplasmic reticulum; extracellular; membrane; organelle lumen	cell differentiation; defense response; development; metabolic process; regulation of biological process; response to stimulus	1.08221	1.03862	1.06041	0.917505	0.935473	0.926489	0.873704	0.029615
IPI00969620.3	Light chain Fab	38.46	12.1938	5.17334	1	2	2				1.1343	1.04763	1.09097	0.890271	0.935481	0.912876	0.83676	0.0677484
IPI00291669.3	Ubiquitin-like domain-containing CTD phosphatase 1	3.14	36.7812	6.45557	1	1	1	catalytic activity; protein binding	nucleus; organelle lumen		1.1491	0.683574	0.916337	1.23911	0.935627	1.08737	1.18665	0.600921
IPI00242956.5	IgGFc-binding protein	35.78	571.639	5.33838	1	80	80	protein binding	cytoplasm; extracellular		1.06558	1.08572	1.07565	0.929302	0.935657	0.932479	0.866899	0.0053979
IPI00643788.2	Uncharacterized protein	27.55	30.4923	8.26514	2	7	7	protein binding	membrane		1.06722	1.06403	1.06563	0.924448	0.935704	0.930076	0.872799	0.00185647
IPI00784842.1	Putative uncharacterized protein DKFZp686G11190	49.26	52.01	8.06006	4	1	17	protein binding	membrane		1.14858	1.03089	1.08974	0.886563	0.935909	0.911236	0.8362	0.107565
IPI00011229.1	Cathepsin D	45.63	44.5236	6.53662	6	14	14	catalytic activity	cytoplasm; extracellular; organelle lumen; vacuole	cell death; metabolic process	1.05174	1.11231	1.08202	0.935224	0.935945	0.935585	0.864661	0.0402096
IPI00021447.1	Alpha-amylase 2B	61.84	57.673	7.09326	42	1	28	catalytic activity; metal ion binding	extracellular	metabolic process	1.02649	1.07483	1.05066	0.963891	0.936116	0.950004	0.904197	0.0688776
IPI00017987.2	Cornifin-A	70.79	9.87088	8.48486	2	1	5	protein binding; structural molecule activity	cytoplasm; cytoskeleton	cell differentiation; development; metabolic process	1.10239	1.18636	1.14438	0.85916	0.936129	0.897644	0.784397	0.0493699
IPI00909691.1	cDNA FLJ50174, highly similar to Homo sapiens SNARE protein Ykt6 (YKT6), mRNA	10.37	18.5685	7.32764	2	1	1		membrane	transport	1.00547	1.12822	1.06685	0.951052	0.936322	0.943687	0.884559	0.18454
IPI00554773.1	Uncharacterized protein	34.82	35.3426	8.39697	2	1	11	catalytic activity; metal ion binding	cytoplasm; extracellular	metabolic process	1.05698	1.0436	1.05029	0.96329	0.936373	0.949831	0.904352	0.0216572
IPI00296713.4	Isoform 1 of Granulins	32.04	63.4998	6.82959	4	14	14	protein binding	cytoplasm; extracellular; mitochondrion	cell communication; cell proliferation; development; regulation of biological process; reproduction; response to stimulus	1.05498	1.07325	1.06412	0.968538	0.936403	0.95247	0.895082	0.026328
IPI00032134.2	Serpin B8	5.88	42.7392	5.56689	7	1	2	enzyme regulator activity; protein binding	cytoplasm; cytosol	metabolic process; regulation of biological process	1.18616	1.00007	1.09312	0.916941	0.936436	0.926689	0.84775	0.217214
IPI00978968.1	Uncharacterized protein	16.3	9.8296	8.90967	5	1	1				1.09246	0.999928	1.04619	0.98211	0.936604	0.959357	0.916997	0.234172
IPI00395488.2	Vasorin	2.38	71.6675	7.38623	1	1	1	protein binding	extracellular; membrane		1.00826	1.10281	1.05553	0.962251	0.93685	0.94955	0.899592	0.162773
IPI00749245.1	Secreted frizzled-related protein 1	18.47	35.3621	8.85107	2	4	4	catalytic activity; protein binding; receptor activity; signal transducer activity	cell surface; cytoplasm; cytosol; extracellular; membrane	cell communication; cell death; cell differentiation; cell growth; cell organization and biogenesis; cell proliferation; cellular component movement; development; metabolic process; regulation of biological process; reproduction; response to stimulus; transport	1.02599	1.13148	1.07873	0.937138	0.936895	0.937017	0.868625	0.115097
IPI00983416.1	Protein	2.59	76.2142	6.07471	6	1	1	metal ion binding			0.7781	0.977649	0.877875	1.27904	0.936996	1.10802	1.26216	0.365042
IPI00295542.5	Nucleobindin-1	47.07	53.8463	5.24951	5	20	20	DNA binding; metal ion binding	cytoplasm; cytoskeleton; extracellular; Golgi; membrane		1.07169	1.09334	1.08251	0.909518	0.937017	0.923268	0.852891	0.0118635
IPI00981975.1	Protein	2.31	32.8384	9.99365	1	1	1				1.02718	1.12108	1.07413	0.938439	0.937213	0.937826	0.873103	0.100993
IPI00887169.2	Putative uncharacterized protein	57.2	25.0083	7.69385	4	2	11	protein binding			1.03635	1.15637	1.09636	0.911532	0.937302	0.924417	0.843169	0.10729
IPI01014549.1	Uncharacterized protein	12.03	14.7104	5.16064	2	1	1				0.897193	1.1533	1.02525	1.01737	0.937688	0.977529	0.953458	0.755989
IPI00387100.1	Ig kappa chain V-I region Roy	24.07	11.7748	5.36377	5	1	2	protein binding	extracellular; membrane	defense response; metabolic process; regulation of biological process; response to stimulus	0.995908	1.06578	1.03084	0.974488	0.937721	0.956105	0.927497	0.19885
IPI00023549.5	Galectin-related protein	29.07	18.9737	5.35107	1	4	4				0.976751	0.89349	0.935121	1.11484	0.937802	1.02632	1.09753	0.449589
IPI00966041.1	Uncharacterized protein	19.59	21.4356	7.81104	17	2	2	protein binding	cytoplasm; ribosome	metabolic process; regulation of biological process	0.966487	1.05262	1.00955	1.04271	0.937849	0.990279	0.980908	0.803089
IPI00964088.1	signal recognition particle receptor subunit alpha isoform 2	3.28	66.5166	9.0415	2	2	2	catalytic activity; nucleotide binding	cytoplasm; endoplasmic reticulum; membrane	metabolic process; transport	1.07086	1.10666	1.08876	0.884378	0.93792	0.911149	0.836869	0.0313411
IPI00382442.1	Ig lambda chain V-V region DEL	31.48	11.3356	5.36377	1	2	2	protein binding	extracellular; membrane	defense response; metabolic process; regulation of biological process; response to stimulus	1.01134	1.07286	1.0421	0.945264	0.937993	0.941628	0.903587	0.0833457
IPI00012450.4	N-myc-interactor	2.61	35.0349	5.33838	1	1	1	nucleotide binding; protein binding	cytoplasm; nucleus; organelle lumen	cell communication; defense response; metabolic process; regulation of biological process; response to stimulus	1.046	1.04237	1.04419	0.993854	0.938123	0.965989	0.925112	0.107379
IPI00021997.1	Protein CREG1	5.45	24.0593	7.59131	1	1	1	catalytic activity; nucleotide binding; protein binding	extracellular; nucleus; organelle lumen	cell proliferation; development; metabolic process; regulation of biological process	0.93819	1.17116	1.05468	0.966137	0.938132	0.952134	0.902775	0.474284
IPI00044725.3	Isoform 1 of Histone H2A deubiquitinase MYSM1	0.97	94.9724	5.52881	1	1	1	catalytic activity; DNA binding; metal ion binding; protein binding	nucleus	cell organization and biogenesis; metabolic process; regulation of biological process	1.0244	1.1111	1.06775	0.948346	0.938672	0.943509	0.883642	0.104314
IPI00006560.2	cDNA FLJ53019, highly similar to Serpin B13	43.25	45.2727	5.8208	6	3	16	enzyme regulator activity			1.04741	1.07864	1.06303	0.917539	0.938789	0.928164	0.873135	0.0190508
IPI00066193.4	Secretoglobin family 3A member 1	18.27	10.0936	8.32373	1	1	1	protein binding	extracellular	cell growth; cell organization and biogenesis; cell proliferation; regulation of biological process	0.980752	1.06015	1.02045	1.10215	0.938817	1.02048	1.00003	0.999731
IPI00022890.1	Ig lambda chain V region 4A	15.38	12.372	7.03467	3	2	2	protein binding	extracellular; membrane	defense response; metabolic process; regulation of biological process; response to stimulus	1.02065	1.02386	1.02225	1.02778	0.939714	0.983747	0.96233	0.474273
IPI00976183.1	Similar to Cold agglutinin FS-1 H-chain	36.51	13.5618	9.1001	2	1	3				1.08623	1.05682	1.07153	0.943415	0.939798	0.941607	0.878754	0.012762
IPI00926171.1	Isoform 5 of Prominin-1	25.58	92.6819	7.35693	7	15	15		membrane		1.05031	1.0931	1.07171	0.935196	0.939829	0.937512	0.874786	0.0247661
IPI00216984.5	Calmodulin-like protein 3	77.85	16.88	4.42432	3	11	13	metal ion binding			1.10845	1.04897	1.07871	0.904744	0.939971	0.922357	0.855056	0.0455491
IPI00018387.1	Furin	9.7	86.6237	6.46826	1	7	7	catalytic activity; enzyme regulator activity; metal ion binding; protein binding	cell surface; cytoplasm; endoplasmic reticulum; extracellular; Golgi; membrane; organelle lumen	cell communication; cell organization and biogenesis; cell proliferation; cellular component movement; metabolic process; regulation of biological process; reproduction; response to stimulus; transport	1.1372	1.09958	1.11839	0.871022	0.940033	0.905528	0.809671	0.0324402
IPI00219219.3	Galectin-1	32.59	14.7062	5.50342	2	4	4	protein binding; signal transducer activity	cell surface; cytoplasm; extracellular; nucleus	cell communication; cell death; cell differentiation; cell organization and biogenesis; cellular homeostasis; development; regulation of biological process; response to stimulus	1.02644	1.071	1.04872	0.95749	0.940634	0.949062	0.904972	0.0526732
IPI00854582.2	Myosin-reactive immunoglobulin light chain variable region	53.85	12.7034	8.29443	3	3	3				1.01946	1.11496	1.06721	0.927171	0.940811	0.933991	0.875171	0.10991
IPI00854611.2	Myosin-reactive immunoglobulin light chain variable region	16.24	12.8563	7.73779	1	1	1				1.14072	1.20997	1.17535	0.802598	0.941011	0.871805	0.741743	0.0592763
IPI00956602.1	Anti-streptococcal/anti-myosin immunoglobulin lambda light chain variable region (Fragment)	62.96	11.5865	6.53662	1	3	4	protein binding			1.11205	1.21702	1.16453	0.84765	0.941254	0.894452	0.768077	0.0615913
IPI00031564.1	Isoform 1 of Gamma-glutamylcyclotransferase	19.15	20.9943	5.13525	7	4	4	catalytic activity; protein binding	cytoplasm; cytosol	cell communication; cell death; cell organization and biogenesis; metabolic process; regulation of biological process; response to stimulus	1.15218	1.06719	1.10969	0.901484	0.941277	0.92138	0.830308	0.0568468
IPI01011324.1	cDNA FLJ45395 fis, clone BRHIP3027191, highly similar to 150 kDa oxygen-regulated protein	20.38	110.373	5.22412	8	15	15	nucleotide binding			1.01165	1.02555	1.0186	1.02462	0.941903	0.983262	0.965307	0.488178
IPI00914531.1	Alpha N-terminal protein methyltransferase 1B	2.83	32.3794	6.97607	1	1	1	catalytic activity		metabolic process	0.869382	1.08684	0.978111	1.09691	0.94205	1.01948	1.04229	0.785935
IPI00908338.1	cDNA FLJ51351, highly similar to GTPase, IMAP family member 4	6.13	29.9405	8.98291	3	1	1	catalytic activity; nucleotide binding	nucleus		0.808169	0.969024	0.888597	1.25626	0.94206	1.09916	1.23696	0.355188
IPI00022426.1	Protein AMBP	25.28	38.974	6.25244	2	6	6	enzyme regulator activity; protein binding	extracellular; membrane	cell communication; metabolic process; regulation of biological process; reproduction; response to stimulus	1.11955	0.975729	1.04764	0.940517	0.942096	0.941307	0.898502	0.277333
IPI00009634.1	Sulfide:quinone oxidoreductase, mitochondrial	3.11	49.9289	9.11475	1	1	1	catalytic activity	cytoplasm; membrane; mitochondrion	metabolic process	0.90973	1.12937	1.01955	1.02374	0.94237	0.983055	0.964205	0.784802
IPI00642797.1	Protein	10.04	28.768	6.80029	6	2	2	receptor activity	membrane		1.07768	1.15859	1.11814	0.852491	0.942481	0.897486	0.802663	0.0676582
IPI00783909.1	Immunglobulin heavy chain variable region (Fragment)	24.37	12.9834	8.80713	5	1	3	protein binding			1.08278	1.14482	1.1138	0.863757	0.94303	0.903393	0.811091	0.0527362
IPI00026199.2	Glutathione peroxidase 3	11.95	25.489	8.04541	1	2	2	antioxidant activity; catalytic activity		metabolic process; response to stimulus	1.10112	1.00025	1.05069	0.971357	0.943228	0.957292	0.911113	0.216392
IPI00386975.3	Isoform 1B of Desmocollin-1	2.86	93.776	5.52881	2	2	2	metal ion binding	membrane		1.10911	1.04069	1.0749	0.916648	0.943528	0.930088	0.865279	0.0587961
IPI00021812.2	Neuroblast differentiation-associated protein AHNAK	2.07	628.699	6.15088	3	2	2	protein binding	nucleus	development	0.951633	1.02773	0.989681	1.0782	0.943978	1.01109	1.02163	0.807467
IPI00847635.1	Isoform 1 of Alpha-1-antichymotrypsin	17.26	47.6205	5.51611	5	6	6	DNA binding; enzyme regulator activity; protein binding	extracellular; nucleus	defense response; metabolic process; regulation of biological process; response to stimulus	1.08688	1.10139	1.09414	0.944463	0.943983	0.944223	0.862986	0.00233432
IPI00922935.1	cDNA FLJ35535 fis, clone SPLEN2002419, highly similar to EGF-containing fibulin-like extracellular matrix protein 1	2.87	39.4211	5.5415	5	1	1	metal ion binding; protein binding	cell surface; membrane		1.08178	0.988939	1.03536	1.00613	0.944333	0.975232	0.941925	0.393667
IPI00607693.2	liver carboxylesterase 1 isoform c precursor	21.73	62.3531	6.59521	6	10	10	catalytic activity		metabolic process	1.08896	1.11357	1.10126	0.936625	0.944349	0.940487	0.854006	0.00637763
IPI00028484.1	Isoform 1 of Kallikrein-8	8.08	28.0297	7.57666	3	2	2	catalytic activity; protein binding	cytoplasm; extracellular	cell communication; cell death; cell differentiation; cell organization and biogenesis; cell proliferation; cellular homeostasis; development; metabolic process; regulation of biological process; response to stimulus	0.998089	1.12619	1.06214	0.91569	0.944378	0.930034	0.875623	0.181794
IPI00219480.1	Isoform 2 of Tumor necrosis factor receptor superfamily member 19	5.04	45.2753	5.19873	2	2	2				1.10562	1.12272	1.11417	0.836615	0.944494	0.890554	0.799299	0.0547932
IPI00925327.2	Protein	8.5	22.9687	6.55127	3	1	1	enzyme regulator activity		metabolic process; regulation of biological process	0.971604	0.960478	0.966041	1.12381	0.945071	1.03444	1.0708	0.524753
IPI00002966.2	Heat shock 70 kDa protein 4	23.1	94.2712	5.18604	3	14	14	nucleotide binding	cytoplasm; cytosol; nucleus; organelle lumen	cell organization and biogenesis; response to stimulus; transport	1.05619	1.05483	1.05551	0.97751	0.945196	0.961353	0.910795	0.0282535
IPI00983475.1	Similar to Hepatitis B virus receptor binding protein	38.29	18.283	8.26514	3	2	5				1.04505	1.04048	1.04277	1.00436	0.945786	0.975073	0.935084	0.147711
IPI00018146.1	14-3-3 protein theta	36.33	27.7468	4.77979	6	4	10	protein binding	cytoplasm; cytoskeleton; nucleus; organelle lumen	cell communication; metabolic process; regulation of biological process; response to stimulus; transport	1.04873	1.11402	1.08137	0.91436	0.946512	0.930436	0.860419	0.0534991
IPI01012442.1	cDNA FLJ36294 fis, clone THYMU2004123, highly similar to Homo sapiens differentially expressed in FDCP 6 homolog (mouse) (DEF6), mRNA	2.66	44.3366	7.06396	2	1	1	protein binding			1.04698	1.03895	1.04297	0.986824	0.946761	0.966792	0.926965	0.0649972
IPI00386755.2	ERO1-like protein alpha	56.84	54.3581	5.68115	7	18	18	catalytic activity	cytoplasm; endoplasmic reticulum; membrane; organelle lumen	cell communication; cell differentiation; metabolic process; regulation of biological process; response to stimulus; transport	1.09702	1.10373	1.10038	0.910887	0.946817	0.928852	0.844123	0.0111633
IPI00025512.2	Heat shock protein beta-1	50.73	22.7685	6.40479	3	9	9	enzyme regulator activity; protein binding	cell surface; cytoplasm; cytoskeleton; cytosol; membrane; nucleus; proteasome	cell communication; cell death; cellular component movement; development; metabolic process; regulation of biological process; response to stimulus	1.06615	1.08608	1.07611	0.907558	0.946821	0.927189	0.861608	0.0211644
IPI00965994.1	Uncharacterized protein	21.01	15.9009	6.26514	10	2	2	catalytic activity		metabolic process	0.939764	1.06534	1.00255	1.01783	0.946882	0.982356	0.979855	0.80574
IPI00973531.1	Putative uncharacterized protein	50.43	24.9993	6.37939	3	2	9	protein binding			0.98331	1.05928	1.0213	1.00041	0.947143	0.973777	0.953472	0.413416
IPI00892674.1	cDNA FLJ60837, highly similar to Syndecan-1	10.06	17.7709	4.57666	3	1	1	protein binding	membrane		1.08608	1.04712	1.0666	0.92964	0.947232	0.938436	0.879839	0.0266949
IPI00983028.1	Uncharacterized protein	9.49	15.3299	7.10791	5	1	1				1.046	1.02081	1.03341	1.00348	0.9475	0.97549	0.943957	0.199822
IPI00329538.3	Prostasin	19.24	36.4083	5.84619	2	3	3	catalytic activity; protein binding	extracellular; membrane	metabolic process; regulation of biological process; response to stimulus; transport	1.06144	1.06674	1.06409	0.926298	0.947684	0.936991	0.880556	0.00742885
IPI01008914.1	eukaryotic initiation factor 4A-I isoform 2	6.92	39.5232	5.8208	9	2	2	catalytic activity; nucleotide binding			1.02756	1.09395	1.06075	0.975282	0.947757	0.961519	0.906448	0.109928
IPI00299729.4	Transcobalamin-1	30.48	48.176	5.03369	1	11	11		extracellular	metabolic process; transport	1.02848	1.07065	1.04957	0.952369	0.947831	0.9501	0.905232	0.0425788
IPI00008173.2	Pleckstrin homology domain-containing family G member 1	1.01	155.343	6.23975	1	1	1	enzyme regulator activity; protein binding		cell communication; regulation of biological process; response to stimulus	1.26823	0.997534	1.13288	0.837828	0.948121	0.892975	0.788233	0.242391
IPI00878690.1	Isoform 2 of Peptidyl-glycine alpha-amidating monooxygenase	18.59	96.1961	6.45557	7	13	13	catalytic activity; metal ion binding; protein binding		metabolic process	1.03292	1.06147	1.04719	0.957927	0.948561	0.953244	0.910283	0.0246284
IPI01014382.2	Uncharacterized protein	1.63	54.2526	7.79639	3	1	1	catalytic activity; nucleotide binding		metabolic process	1.10145	0.990356	1.0459	0.983154	0.949126	0.96614	0.923738	0.30343
IPI00903089.1	cell growth regulator with EF hand domain protein 1 isoform a	24.53	33.4358	4.38623	3	5	5	metal ion binding		cell growth; cell organization and biogenesis; regulation of biological process	1.08803	1.06874	1.07838	0.911439	0.949177	0.930308	0.862686	0.0198734
IPI00028006.1	Proteasome subunit beta type-2	14.43	22.8217	7.02002	4	4	4	catalytic activity	cytoplasm; cytosol; nucleus; organelle lumen; proteasome	cell communication; cell death; metabolic process; regulation of biological process; reproduction; response to stimulus	1.01985	1.06726	1.04356	1.01829	0.949289	0.983789	0.942729	0.289482
IPI00007726.1	Kallikrein-13	20.58	30.5505	8.45557	2	5	5	catalytic activity; protein binding	cytoplasm; extracellular	metabolic process	1.03485	1.09118	1.06302	0.926832	0.949352	0.938092	0.882482	0.054212
IPI00827500.1	VH6DJ protein (Fragment)	14.04	12.543	8.47021	16	1	3	protein binding			1.01266	1.01121	1.01193	1.00777	0.949762	0.978766	0.967222	0.371328
IPI00012440.8	Plasma alpha-L-fucosidase	11.99	54.0321	6.25244	2	5	5	catalytic activity	extracellular	metabolic process	1.0771	1.02579	1.05144	0.953214	0.949837	0.951526	0.904969	0.0602793
IPI00412752.3	signal transducer and activator of transcription 3 isoform 3	6.23	83.0733	7.12256	4	3	3	metal ion binding; protein binding; signal transducer activity	nucleus	cell communication; metabolic process; regulation of biological process; response to stimulus	0.936403	0.901579	0.918991	0.948297	0.950319	0.949308	1.03299	0.2243
IPI00980480.1	platelet-activating factor acetylhydrolase IB subunit beta isoform b	2.97	22.7196	6.04932	1	1	1	catalytic activity			1.07822	1.13617	1.10719	0.867479	0.95047	0.908975	0.820971	0.0594355
IPI00910216.1	cathepsin S isoform 2 preproprotein	3.91	31.6054	8.27979	2	1	1	catalytic activity		metabolic process	1.0479	0.988954	1.01843	1.02539	0.950696	0.988043	0.970166	0.588416
IPI01010596.1	Isoform 1 of Phospholipid transfer protein	36.11	54.7045	7.00537	5	14	14		extracellular	cellular component movement; metabolic process; transport	1.09742	1.07319	1.0853	0.92944	0.950752	0.940096	0.866204	0.0121214
IPI00644697.2	HEBP2 protein (Fragment)	31.31	24.014	5.37646	4	6	6		cytoplasm		0.96253	1.05733	1.00993	0.978959	0.951138	0.965048	0.95556	0.459491
IPI01012187.1	cDNA, FLJ79426, highly similar to Serine/threonine-protein phosphatase 6	7.59	18.0212	6.66846	4	1	1	catalytic activity		metabolic process	1.00843	1.01512	1.01178	1.03605	0.951338	0.993694	0.982129	0.711877
IPI00455222.3	Putative V-set and immunoglobulin domain-containing protein 7	21.67	13.2923	8.08936	1	2	2				1.13588	1.08072	1.1083	0.861012	0.951897	0.906454	0.817878	0.0628811
IPI00004656.3	Beta-2-microglobulin	41.18	13.7059	6.52197	3	4	4	protein binding	cell surface; cytoplasm; endoplasmic reticulum; endosome; extracellular; Golgi; membrane; organelle lumen	cell communication; cell differentiation; defense response; development; metabolic process; regulation of biological process; response to stimulus	0.983863	1.12029	1.05208	0.921901	0.951989	0.936945	0.890567	0.241079
IPI00062037.1	Dynein light chain 2, cytoplasmic	7.87	10.3431	7.37158	1	1	1	catalytic activity; motor activity; protein binding	cytoplasm; cytoskeleton; cytosol; membrane	cell death; cell differentiation; development; regulation of biological process; transport	1.09164	1.16362	1.12763	0.829398	0.952	0.890699	0.789886	0.0794412
IPI00646415.1	20 kDa protein	20.44	20.3963	6.32861	50	2	3	nucleotide binding	cytoplasm; nucleus	cell communication; regulation of biological process; response to stimulus	1.03821	1.09864	1.06842	0.919499	0.952132	0.935815	0.875883	0.0609888
IPI00797850.2	Isoform 2 of Dual specificity mitogen-activated protein kinase kinase 1	2.18	40.7378	6.46826	4	1	1	catalytic activity; nucleotide binding		metabolic process	1.02858	0.992868	1.01072	1.03867	0.952157	0.995413	0.984852	0.774611
IPI00298547.3	Protein DJ-1	50.26	19.8785	6.78564	2	9	9	antioxidant activity; catalytic activity; protein binding; RNA binding	cytoplasm; cytosol; mitochondrion; nucleus	cell communication; cell death; cell organization and biogenesis; cellular homeostasis; defense response; metabolic process; regulation of biological process; reproduction; response to stimulus; transport	1.05421	1.0244	1.03931	0.965096	0.952267	0.958681	0.922426	0.038196
IPI00984611.1	Similar to Myosin-reactive immunoglobulin kappa chain variable region	38.54	10.531	7.91357	3	1	3				1.05407	0.910781	0.982425	1.09228	0.952428	1.02235	1.04064	0.728587
IPI00291136.4	Collagen alpha-1(VI) chain	31.61	108.462	5.42725	4	23	23	protein binding	cytoplasm; endoplasmic reticulum; extracellular; membrane; organelle lumen	cell differentiation; cell organization and biogenesis; development; response to stimulus	1.06082	1.07686	1.06884	0.968004	0.952463	0.960233	0.898388	0.0104032
IPI00022974.1	Prolactin-inducible protein	73.97	16.5618	8.04541	1	10	11	protein binding	extracellular; membrane		1.07679	1.07788	1.07733	0.947898	0.952747	0.950322	0.882105	0.000382588
IPI00647738.1	Uncharacterized protein	6.37	20.4737	4.90674	4	1	1	metal ion binding	cytoplasm		1.01417	1.06328	1.03872	0.98532	0.952959	0.96914	0.933009	0.141597
IPI00982057.1	Protein	1.23	68.3273	6.44287	4	1	1	protein binding			1.0299	1.07702	1.05346	0.959393	0.953092	0.956243	0.907716	0.0549106
IPI00740545.1	POTE ankyrin domain family member I	5.3	121.205	6.21436	27	1	4	nucleotide binding; protein binding			1.14494	0.984577	1.06476	0.947694	0.953102	0.950398	0.892595	0.2901
IPI00163563.3	Phosphatidylethanolamine-binding protein 4	9.69	25.7168	6.53662	1	1	1		cytoplasm; vacuole		0.979559	1.08875	1.03415	0.990605	0.953314	0.971959	0.939859	0.393761
IPI00645572.1	Uncharacterized protein	8.73	25.8432	5.10986	25	2	2		membrane	response to stimulus	1.09839	1.09785	1.09812	0.860073	0.953318	0.906695	0.82568	0.0545146
IPI00004839.1	Crk-like protein	4.95	33.7559	6.7417	1	1	1	protein binding; signal transducer activity	cytoplasm; cytosol	cell communication; development; regulation of biological process; response to stimulus	1.10408	1.12929	1.11668	0.848708	0.953604	0.901156	0.806992	0.0573048
IPI00293276.10	Macrophage migration inhibitory factor	17.39	12.4682	7.88428	1	2	2	catalytic activity; protein binding	cell surface; cytoplasm; extracellular	cell communication; cell death; cell organization and biogenesis; cell proliferation; defense response; metabolic process; regulation of biological process; response to stimulus; transport	1.04167	1.11295	1.07731	0.934839	0.953903	0.944371	0.876601	0.0691245
IPI01010794.1	THO complex subunit 4	4.28	26.8716	11.1509	2	1	1	nucleotide binding; protein binding; RNA binding	cytoplasm; cytosol; nucleus; organelle lumen; spliceosomal complex	metabolic process; reproduction; transport	0.965286	0.976148	0.970717	1.10163	0.954105	1.02787	1.05887	0.520522
IPI00747752.3	V2-7 protein	34.19	12.621	4.83057	6	3	4				1.04516	1.09109	1.06812	0.928521	0.95428	0.941401	0.881358	0.0405735
IPI00008164.2	Prolyl endopeptidase	11.41	80.648	5.85889	1	6	6	catalytic activity	cytoplasm; cytosol; nucleus	metabolic process	1.09713	0.971979	1.03455	0.993242	0.954356	0.973799	0.941274	0.45171
IPI00939560.1	thioredoxin domain-containing protein 5 isoform 3	27.16	36.155	5.46533	6	7	8	catalytic activity	cytoplasm; endoplasmic reticulum; organelle lumen	cellular homeostasis; metabolic process; regulation of biological process	0.972036	1.01528	0.993658	0.984271	0.954885	0.969578	0.975766	0.45423
IPI00641425.4	Uncharacterized protein	69.79	11.4096	7.88428	2	1	7	catalytic activity		metabolic process	1.15528	1.01546	1.08537	0.908655	0.954996	0.931825	0.858533	0.172432
IPI00398758.1	Isoform 2 of Enoyl-CoA delta isomerase 1, mitochondrial	8.07	30.8763	8.89502	2	2	2	catalytic activity		metabolic process	0.920476	0.963302	0.941889	1.14293	0.955335	1.04913	1.11386	0.380976
IPI00296099.6	Thrombospondin-1	17.18	129.3	4.94482	4	16	16	metal ion binding; protein binding	cell surface; cytoplasm; extracellular; membrane; organelle lumen	cell communication; cell death; cell organization and biogenesis; cell proliferation; cellular component movement; coagulation; defense response; development; metabolic process; regulation of biological process; response to stimulus; transport	1.04081	1.07114	1.05598	0.972518	0.95534	0.963929	0.912833	0.0340337
IPI00246058.10	Programmed cell death 6-interacting protein	20.16	95.9631	6.52197	7	16	16	protein binding	cytoplasm; cytoskeleton; cytosol	cell death; cell division; reproduction; transport	1.08538	1.05182	1.0686	0.958684	0.955549	0.957116	0.895673	0.0220991
IPI00828156.1	NANUC-1 heavy chain (Fragment)	33.88	13.0946	9.94971	12	1	4	protein binding			1.11982	1.00704	1.06343	0.945396	0.955659	0.950527	0.893832	0.184325
IPI00005102.3	Isoform 1 of Spermine synthase	4.64	41.2418	5.021	4	2	2	catalytic activity	cytoplasm; cytosol	metabolic process	0.963833	1.17925	1.07154	0.90142	0.955916	0.928668	0.866665	0.327236
IPI00910670.1	cDNA FLJ53447, highly similar to Syntaxin-binding protein 2	3.58	62.6595	6.50732	5	1	1			transport	1.05361	1.03085	1.04223	0.978232	0.956437	0.967334	0.928139	0.0415296
IPI00910237.1	proteasome subunit beta type-5 isoform 2	7.5	17.7705	7.23975	2	1	1	catalytic activity	proteasome	metabolic process; response to stimulus	1.15454	1.00019	1.07736	0.921479	0.956661	0.93907	0.871636	0.222722
IPI00026268.3	Guanine nucleotide-binding protein G(I)/G(S)/G(T) subunit beta-1	15.29	37.353	5.99854	17	5	5	catalytic activity; protein binding; signal transducer activity	membrane	cell communication; cell proliferation; cellular homeostasis; coagulation; development; metabolic process; regulation of biological process; response to stimulus	1.02009	1.02508	1.02258	0.983251	0.956685	0.969968	0.948545	0.0600976
IPI00719373.3	IGL@ protein	50.43	25.1324	6.66846	6	2	9	protein binding			1.05778	1.00854	1.03316	0.982654	0.956813	0.969734	0.938609	0.150047
IPI00884092.1	Anti-HER3 scFv (Fragment)	15.98	26.0085	8.39697	1	1	3	protein binding	membrane		1.1692	1.03919	1.1042	0.870645	0.956837	0.913741	0.827518	0.134643
IPI00982370.1	CD44 molecule	6.63	19.5581	4.55127	24	1	1		membrane		1.0217	1.06125	1.04148	0.967257	0.956869	0.962063	0.92375	0.0603479
IPI00797270.4	Isoform 1 of Triosephosphate isomerase	81.12	26.6527	6.90283	4	17	17	catalytic activity		metabolic process	1.05528	1.04297	1.04913	0.943657	0.957258	0.950457	0.905953	0.00852852
IPI00024282.1	Ras-related protein Rab-8B	30.43	23.5691	9.0708	63	2	6	catalytic activity; nucleotide binding; protein binding	cytoplasm; membrane; mitochondrion; nucleus	cell communication; cell organization and biogenesis; metabolic process; regulation of biological process; response to stimulus; transport	0.897432	1.17782	1.03763	0.948676	0.957489	0.953083	0.918522	0.60792
IPI00412272.2	SH3 domain-binding glutamic acid-rich-like protein 2	38.32	12.3182	6.7124	1	3	3	catalytic activity; protein binding	nucleus	cellular homeostasis; regulation of biological process	1.02387	1.06211	1.04299	0.971864	0.958384	0.965124	0.925343	0.0616009
IPI00449920.1	cDNA FLJ90170 fis, clone MAMMA1000370, highly similar to Ig alpha-1 chain C region	49.49	53.1903	6.52197	3	2	18	protein binding	membrane		1.07669	1.01561	1.04615	0.965798	0.958481	0.96214	0.919696	0.111981
IPI00853468.1	arylsulfatase A isoform b	13.48	44.8521	5.87158	3	3	3	catalytic activity	membrane	metabolic process; reproduction	0.976675	1.13271	1.05469	0.885839	0.95849	0.922165	0.874344	0.263465
IPI00000700.4	Kallikrein-14	14.98	29.1028	9.23193	1	3	3	catalytic activity	extracellular	cell communication; development; metabolic process; regulation of biological process; reproduction; response to stimulus	1.11601	1.12374	1.11987	0.939531	0.958578	0.949055	0.847465	0.00360014
IPI00030936.1	Tetraspanin-1	5.39	26.2832	5.24951	1	1	1		cytoplasm; membrane; vacuole		1.02546	1.0778	1.05163	0.931291	0.95873	0.94501	0.898615	0.0689496
IPI00008787.4	Alpha-N-acetylglucosaminidase	21	82.2136	6.65381	3	12	12	catalytic activity	cytoplasm; organelle lumen; vacuole	development; metabolic process	1.11005	1.12186	1.11596	0.932982	0.958954	0.945968	0.847676	0.00696842
IPI01022236.1	Uncharacterized protein	29.64	46.4805	4.94482	22	1	9	catalytic activity; nucleotide binding; structural molecule activity	cytoplasm; cytoskeleton	cell organization and biogenesis; cellular component movement; metabolic process	1.08357	1.02667	1.05512	0.953797	0.959352	0.956574	0.906603	0.074821
IPI00981317.1	cDNA FLJ75025, highly similar to Homo sapiens peptidylprolyl isomerase A (cyclophilin A) (PPIA), transcript variant 2, mRNA	81.9	11.4106	7.89893	8	1	10	catalytic activity		metabolic process	1.05147	1.03063	1.04105	0.976733	0.959671	0.968202	0.930024	0.0325159
IPI01011823.1	cDNA FLJ56737, highly similar to Insulin-like growth factor-binding protein 7	15.77	28.8413	8.11865	2	3	3	protein binding	extracellular	cell growth; cell organization and biogenesis; regulation of biological process	1.00491	0.953333	0.979121	0.987492	0.959864	0.973678	0.99444	0.869572
IPI00979661.1	Uncharacterized protein	4.35	67.6124	6.52197	7	2	2	catalytic activity; protein binding	membrane	cell communication; metabolic process; regulation of biological process; response to stimulus	0.964537	1.02812	0.996328	1.04644	0.959892	1.00317	1.00686	0.910328
IPI00015842.1	Reticulocalbin-1	12.08	38.8662	4.99561	5	3	3	metal ion binding; protein binding	cytoplasm; endoplasmic reticulum; organelle lumen	development	0.987474	0.932387	0.959931	0.952185	0.960088	0.956136	0.996048	0.904041
IPI00964686.1	Uncharacterized protein	8.93	30.284	7.91357	7	2	3	nucleotide binding			1.08419	0.922423	1.00331	1.043	0.960134	1.00157	0.998266	0.986465
IPI00939491.1	Isoform 2 of Cysteinyl-tRNA synthetase, cytoplasmic	1.93	82.7939	7.02002	5	1	1	catalytic activity; nucleotide binding	cytoplasm	metabolic process	1.06774	0.992239	1.02999	0.99769	0.960235	0.978962	0.950459	0.349607
IPI00252944.4	Leucine-rich repeat-containing protein 53	1.12	140.654	7.91357	1	1	1	protein binding	membrane		1.02814	0.965421	0.996781	1.05543	0.960281	1.00786	1.01111	0.863827
IPI00328703.1	Out at first protein homolog	16.12	30.6686	6.84424	2	2	2				0.989465	1.08841	1.03894	0.955184	0.960853	0.958018	0.922114	0.244075
IPI00924763.1	Uncharacterized protein	8.81	18.1325	9.24658	3	1	1		cytoplasm; mitochondrion		1.00093	0.809654	0.905292	1.22023	0.961061	1.09065	1.20474	0.368811
IPI00445166.1	Isoform 6 of Trans-Golgi network integral membrane protein 2	3.2	29.5236	5.37646	8	1	1		cytoplasm; Golgi; membrane		1.00759	1.04448	1.02604	0.99918	0.961196	0.980188	0.955316	0.225481
IPI00045418.1	Small proline-rich protein 2F	30.56	7.79954	8.30908	2	1	2		cytoplasm; cytoskeleton	cell differentiation; development	0.96838	1.06082	1.0146	1.017	0.961261	0.98913	0.974897	0.683422
IPI00218918.5	Annexin A1	57.23	38.69	7.02002	4	18	18	DNA binding; enzyme regulator activity; metal ion binding; protein binding; RNA binding; structural molecule activity	cytoplasm; cytoskeleton; extracellular; membrane; mitochondrion; nucleus	cell communication; cell death; cell differentiation; cell organization and biogenesis; cell proliferation; cellular component movement; defense response; development; metabolic process; regulation of biological process; reproduction; response to stimulus; transport	1.06488	1.02774	1.04631	0.963116	0.961672	0.962394	0.919798	0.0457108
IPI00480121.3	Kallikrein-10	25.72	30.1503	8.5874	1	6	6	catalytic activity	extracellular	metabolic process	1.04478	1.07218	1.05848	0.996278	0.961903	0.97909	0.924997	0.0688256
IPI00002745.1	Cathepsin Z	20.46	33.8462	7.10791	1	6	6	catalytic activity	cytoplasm; endoplasmic reticulum; extracellular; vacuole	development; metabolic process	1.06369	1.00742	1.03556	0.952104	0.961942	0.957023	0.924164	0.11072
IPI00783024.1	Myosin-reactive immunoglobulin heavy chain variable region (Fragment)	38.93	14.1332	9.62744	2	3	4	protein binding			1.01338	1.02293	1.01815	1.01152	0.962043	0.986781	0.969186	0.3391
IPI00909871.3	cDNA FLJ58182, highly similar to Protein CYR61	2.24	39.6532	8.27979	3	1	1	protein binding	extracellular	cell growth; cell organization and biogenesis; regulation of biological process	1.19166	0.963147	1.0774	0.918444	0.962103	0.940273	0.872722	0.359701
IPI00027933.3	Proteasome subunit beta type-10	7.33	28.9181	7.81104	1	1	1	catalytic activity	cytoplasm; cytosol; nucleus; organelle lumen; proteasome	cell communication; cell death; cell organization and biogenesis; cell proliferation; metabolic process; regulation of biological process; reproduction; response to stimulus	0.875466	1.09147	0.983468	1.06117	0.962208	1.01169	1.0287	0.834338
IPI00791882.3	cDNA FLJ54114, highly similar to Homo sapiens amplified in osteosarcoma (OS9), transcript variant 2, mRNA	12.59	65.4796	4.69092	15	5	5				1.08124	1.06167	1.07145	0.988572	0.962236	0.975404	0.910355	0.0279601
IPI00830025.1	13 kDa protein	26.5	13.0427	9.29053	3	2	3				1.05822	1.06782	1.06302	0.920017	0.96252	0.941269	0.885466	0.030563
IPI00382495.1	Ig heavy chain V-III region ZAP	16.38	12.5741	8.51416	1	1	1	protein binding	extracellular; membrane	defense response; metabolic process; regulation of biological process; response to stimulus	1.05063	1.00944	1.03003	0.871931	0.962849	0.91739	0.89064	0.152595
IPI00105407.2	Aldo-keto reductase family 1 member B10	37.66	35.9968	7.84033	4	10	10	catalytic activity; protein binding	cytoplasm; extracellular; vacuole	metabolic process	0.992669	1.06335	1.02801	0.950869	0.963136	0.957002	0.930928	0.18631
IPI00026272.2	Histone H2A type 1-B/E	37.69	14.127	11.0483	5	2	5	DNA binding	chromosome; nucleus	cell organization and biogenesis; metabolic process	1.05675	1.07107	1.06391	0.907576	0.963571	0.935574	0.879373	0.0471507
IPI00382499.1	Ig heavy chain V-III region JON	16.52	12.5553	9.29053	1	1	1	protein binding	extracellular; membrane	defense response; metabolic process; regulation of biological process; response to stimulus	0.957726	0.92327	0.940498	1.14172	0.96364	1.05268	1.11928	0.341641
IPI00607861.2	GDH/6PGL endoplasmic bifunctional protein	13.02	88.8364	7.29834	1	9	9	catalytic activity; nucleotide binding	cytoplasm; endoplasmic reticulum; organelle lumen	metabolic process	1.1062	1.01997	1.06309	0.927472	0.963643	0.945558	0.889447	0.128454
IPI00219622.3	Proteasome subunit alpha type-2	32.05	25.8823	7.43018	4	4	4	catalytic activity; protein binding	cytoplasm; cytosol; nucleus; organelle lumen; proteasome	cell communication; cell death; metabolic process; regulation of biological process; response to stimulus	0.919527	0.872867	0.896197	1.11245	0.963873	1.03816	1.15841	0.209846
IPI00387105.1	Ig kappa chain V-I region Mev	47.71	11.8628	6.56592	1	3	3	protein binding	extracellular; membrane	defense response; metabolic process; regulation of biological process; response to stimulus	1.13723	1.03997	1.0886	0.893022	0.963882	0.928452	0.852886	0.116914
IPI00797223.3	Serine protease 57	4.95	30.3144	9.31982	1	1	1	catalytic activity	extracellular	metabolic process	1.0295	0.941537	0.985518	1.07216	0.964013	1.01809	1.03305	0.686273
IPI00300376.5	Protein-glutamine gamma-glutamyltransferase E	36.36	76.5836	5.85889	3	21	21	catalytic activity; metal ion binding; nucleotide binding	cytoplasm; membrane	cell differentiation; cell organization and biogenesis; development; metabolic process	1.03408	1.04881	1.04144	0.948764	0.964032	0.956398	0.918338	0.0152004
IPI00003470.1	Ig kappa chain V-I region Wes	31.48	11.6007	7.28369	1	2	2	protein binding	extracellular; membrane	defense response; metabolic process; regulation of biological process; response to stimulus	1.14293	0.994223	1.06858	0.938797	0.964037	0.951417	0.890359	0.26052
IPI00759659.1	Isoform 2 of Golgi membrane protein 1	43.48	44.2463	4.90674	5	17	17				1.02508	1.03328	1.02918	0.979201	0.964129	0.971665	0.944116	0.0215377
IPI00029997.1	6-phosphogluconolactonase	46.12	27.5296	6.04932	1	8	8	catalytic activity	cytoplasm; cytosol	metabolic process	1.0677	1.03534	1.05152	0.917795	0.964818	0.941307	0.895186	0.0609819
IPI01015901.1	cDNA FLJ51457, highly similar to Glypican-4	3.5	54.8749	6.22705	3	1	1	protein binding	extracellular; membrane		0.900739	1.22101	1.06087	0.922889	0.964901	0.943895	0.889733	0.544153
IPI00982721.1	Uncharacterized protein	10.11	9.95372	5.38916	3	1	1			metabolic process	0.879542	1.0086	0.944071	1.13533	0.964996	1.05016	1.11238	0.425392
IPI01021782.2	HLA class 1 antigen	12.46	37.5704	5.96045	150	1	3	protein binding	membrane	response to stimulus	1.06228	1.08655	1.07441	0.9037	0.965153	0.934427	0.869707	0.0514326
IPI00382488.1	Ig heavy chain V-III region HIL	15.7	13.5572	9.36377	1	1	2	protein binding	extracellular; membrane	defense response; metabolic process; regulation of biological process; response to stimulus	1.13515	1.11014	1.12264	0.827731	0.965162	0.896446	0.798513	0.0835659
IPI00964409.3	Uncharacterized protein	2.58	91.8954	6.0874	3	1	1	nucleotide binding			0.985855	0.926326	0.95609	1.12137	0.965239	1.0433	1.09122	0.406124
IPI00640851.1	Uncharacterized protein	33.81	15.6349	5.2749	4	3	3		cytoplasm; nucleus; organelle lumen		1.02054	0.929821	0.975181	1.04615	0.965532	1.00584	1.03144	0.663581
IPI00554811.2	Actin-related protein 2/3 complex subunit 4	26.79	19.6543	8.42627	8	5	5	protein binding	cytoplasm; cytoskeleton	cell organization and biogenesis; regulation of biological process	1.00375	1.01862	1.01119	0.988058	0.965567	0.976812	0.966008	0.125479
IPI00295741.4	Cathepsin B	34.51	37.7968	6.30322	17	9	9	catalytic activity; protein binding	cell surface; cytoplasm; endosome; extracellular; membrane; mitochondrion; organelle lumen; vacuole	cell death; defense response; development; metabolic process; regulation of biological process; response to stimulus	1.03018	1.04195	1.03607	0.956504	0.965722	0.961113	0.927657	0.00979465
IPI00915417.1	Isoform 15 of Dysferlin	1.79	222.174	5.63037	15	2	2	protein binding	membrane		1.02116	0.961634	0.991397	1.01775	0.965851	0.9918	1.00041	0.992815
IPI00008215.1	NADP-dependent malic enzyme	9.79	64.1091	6.12549	11	4	4	catalytic activity; metal ion binding; nucleotide binding	cytoplasm; cytosol; mitochondrion	cell organization and biogenesis; metabolic process; response to stimulus	1.00468	1.18925	1.09696	0.802046	0.965858	0.883952	0.805816	0.226429
IPI00983658.1	adenosine kinase isoform d	8.2	34.0624	6.72705	4	2	2				1.08211	1.05058	1.06635	0.921173	0.965915	0.943544	0.884839	0.046243
IPI00965111.1	Protein	5.67	21.1651	5.19873	6	1	1				0.982783	1.1406	1.06169	0.926723	0.965923	0.946323	0.891335	0.291717
IPI00550069.3	Ribonuclease inhibitor	21.48	49.9411	4.81787	10	7	7	enzyme regulator activity; protein binding	cytoplasm; extracellular	development; metabolic process; regulation of biological process	1.08817	1.05772	1.07295	0.95168	0.96614	0.95891	0.893718	0.0211565
IPI00219757.13	Glutathione S-transferase P	57.14	23.341	5.64307	3	10	10	catalytic activity; enzyme regulator activity; protein binding	cytoplasm; cytosol; mitochondrion; nucleus	cell communication; cell death; cell proliferation; defense response; development; metabolic process; regulation of biological process; response to stimulus	1.05678	1.04258	1.04968	0.955952	0.96617	0.961061	0.915575	0.00959808
IPI00002535.2	Peptidyl-prolyl cis-trans isomerase FKBP2	18.31	15.6393	9.12939	2	2	2	catalytic activity; protein binding	cytoplasm; endoplasmic reticulum; membrane	metabolic process	1.0999	1.0264	1.06315	0.973699	0.966442	0.970071	0.912449	0.127888
IPI01009996.2	Uncharacterized protein	10.08	55.2745	6.29053	3	5	5	enzyme regulator activity; protein binding	membrane		1.17027	1.07269	1.12148	0.862724	0.966471	0.914597	0.815527	0.100877
IPI00219077.4	Isoform 1 of Leukotriene A-4 hydrolase	57.45	69.2412	6.17627	5	28	28	catalytic activity; metal ion binding	cytoplasm; cytosol; nucleus; organelle lumen	cell differentiation; defense response; development; metabolic process; response to stimulus	1.03042	1.00559	1.01801	0.978106	0.966539	0.972322	0.955125	0.0793044
IPI00004382.1	Interleukin-36 alpha	34.18	17.673	6.30322	1	5	5	protein binding	extracellular	defense response; response to stimulus	1.00536	1.02802	1.01669	1.00644	0.96656	0.9865	0.970306	0.318645
IPI00297056.2	Cornulin	42.02	53.5016	6.1001	2	15	15	metal ion binding	cytoplasm; membrane	response to stimulus	1.03303	1.05018	1.0416	0.975739	0.966575	0.971157	0.932366	0.0185239
IPI01021131.1	Uncharacterized protein	9.93	15.4881	7.28369	5	1	1	catalytic activity		metabolic process	1.13247	1.16771	1.15009	0.775618	0.966611	0.871115	0.757432	0.102818
IPI00793942.4	serine/threonine-protein phosphatase 5 isoform 2	2.31	54.3908	6.26514	4	1	1	catalytic activity; protein binding	membrane		1.0129	0.946108	0.979504	1.07907	0.966613	1.02284	1.04424	0.575684
IPI00383581.4	cDNA FLJ61290, highly similar to Neutral alpha-glucosidase AB	19.8	112.855	6.06201	9	17	17	catalytic activity; transporter activity	membrane	cell communication; metabolic process; regulation of biological process; response to stimulus; transport	1.05237	0.977101	1.01474	0.981363	0.966727	0.974045	0.9599	0.399759
IPI00643202.3	Uncharacterized protein	9.18	48.4152	5.38916	2	2	2	enzyme regulator activity			1.09577	1.06094	1.07835	0.901262	0.966967	0.934114	0.86624	0.0604854
IPI00382481.1	Ig heavy chain V-III region BUT	35.65	12.3712	9.24658	1	2	4	protein binding	extracellular; membrane	defense response; metabolic process; regulation of biological process; response to stimulus	0.988775	1.05216	1.02047	0.975629	0.967208	0.971418	0.951935	0.26473
IPI00784928.1	Isoform 3 of Paternally-expressed gene 3 protein	1.35	60.5089	7.81104	2	1	1		nucleus	metabolic process; regulation of biological process	1.01336	1.07805	1.0457	0.956748	0.96749	0.962119	0.920067	0.125531
IPI00412714.3	Isoform 4 of Plasminogen activator inhibitor 1 RNA-binding protein	2.07	42.4013	8.44092	4	1	1		cytoplasm		1.07706	1.04992	1.06349	0.928744	0.967857	0.9483	0.891687	0.0401475
IPI00257882.7	Xaa-Pro dipeptidase	6.29	54.5129	5.99854	3	3	3	catalytic activity; metal ion binding		metabolic process	1.04205	1.02689	1.03447	0.979204	0.967865	0.973534	0.941095	0.0233032
IPI00296922.4	Laminin subunit beta-2	0.83	195.854	6.52197	2	1	1	catalytic activity; motor activity; nucleotide binding; protein binding; structural molecule activity; transporter activity	cytoplasm; cytoskeleton; extracellular; membrane; nucleus	cell differentiation; cell growth; cell organization and biogenesis; development; metabolic process; response to stimulus; transport	1.12722	1.08307	1.10515	0.84713	0.967876	0.907503	0.821162	0.0914942
IPI00872573.4	Uncharacterized protein	3.88	48.0199	7.45947	6	2	2	catalytic activity		metabolic process	1.17748	0.910762	1.04412	0.950084	0.967896	0.95899	0.918466	0.589342
IPI00010130.3	Glutamine synthetase	14.21	42.0373	6.88818	1	4	4	catalytic activity; nucleotide binding; protein binding	cytoplasm; cytosol; Golgi; mitochondrion	cell communication; cell proliferation; metabolic process; response to stimulus; transport	0.973086	1.15198	1.06253	0.854779	0.967899	0.911339	0.857704	0.289309
IPI00028911.2	Dystroglycan	10.06	97.3807	8.55811	5	6	6	metal ion binding; protein binding; structural molecule activity	cytoplasm; cytoskeleton; extracellular; membrane; nucleus; organelle lumen	cell communication; cell differentiation; cell organization and biogenesis; cellular component movement; cellular homeostasis; development; metabolic process; regulation of biological process; reproduction; response to stimulus; transport	1.01356	1.08753	1.05055	0.926071	0.967973	0.947022	0.901458	0.135214
IPI00219029.3	Aspartate aminotransferase, cytoplasmic	50.61	46.2185	7.00537	3	14	14	catalytic activity	cytoplasm; cytosol; vacuole	metabolic process; response to stimulus	1.04297	1.05063	1.0468	0.920944	0.967988	0.944466	0.902241	0.0501861
IPI01013280.1	cDNA FLJ54090, highly similar to 4F2 cell-surface antigen heavy chain	9.98	55.9047	5.17334	9	4	4	catalytic activity		metabolic process	1.03181	0.992399	1.0121	0.935317	0.968253	0.951785	0.940402	0.143298
IPI00033069.1	KIAA1659 protein (Fragment)	25	8.19335	10.0083	1	1	1				1.05889	0.936244	0.997567	1.03694	0.968335	1.00264	1.00508	0.949064
IPI00023576.3	Leucine-rich repeat transmembrane neuronal protein 2	5.23	59.038	8.00146	1	2	2	protein binding	membrane		1.05928	1.08988	1.07458	0.893624	0.968439	0.931032	0.866414	0.0709367
IPI00216088.3	Cellular retinoic acid-binding protein 2	55.8	15.683	5.40186	2	6	6	transporter activity	cytoplasm; endoplasmic reticulum; nucleus; organelle lumen	cell communication; development; metabolic process; regulation of biological process; response to stimulus; transport	1.05712	1.12688	1.092	0.921874	0.968807	0.94534	0.865696	0.0732494
IPI00894412.2	cDNA FLJ60169, highly similar to Ribokinase	3.5	30.3415	6.53662	2	1	1	catalytic activity		metabolic process	1.0212	1.02964	1.02542	0.992796	0.969134	0.980965	0.956647	0.0713886
IPI01010386.1	C4 complement C4d region (Fragment)	22.81	18.1562	5.79541	1	2	4		extracellular		1.13766	1.12851	1.13308	0.783202	0.969268	0.876235	0.773318	0.110198
IPI00924819.3	Protein	21.13	7.84803	7.85498	3	1	1				1.09479	0.858812	0.976801	1.08726	0.969571	1.02842	1.05284	0.733233
IPI00556124.1	Isoform 2 of Kallikrein-7	8.84	19.8738	8.80713	2	1	1	catalytic activity		metabolic process	1.08879	1.08666	1.08772	0.883317	0.969617	0.926467	0.851747	0.0647641
IPI00021842.1	Apolipoprotein E	32.18	36.1318	5.73193	5	10	10	antioxidant activity; catalytic activity; enzyme regulator activity; metal ion binding; protein binding; transporter activity	cytoplasm; extracellular; membrane	cell communication; cell death; cell differentiation; cell growth; cell organization and biogenesis; cell proliferation; cellular component movement; coagulation; defense response; development; metabolic process; regulation of biological process; response to stimulus; transport	1.05308	1.0185	1.03579	0.937808	0.969945	0.953877	0.920917	0.0739331
IPI00789251.2	Uncharacterized protein	8.02	75.9114	6.58057	4	4	4	catalytic activity	membrane	metabolic process	1.07995	1.04596	1.06296	0.964635	0.970351	0.967493	0.910192	0.0310719
IPI00383629.2	IgG VH protein	23.08	12.8162	5.16064	2	1	2				0.998273	0.974931	0.986602	1.06065	0.97055	1.0156	1.02939	0.596786
IPI00927655.1	multidrug resistance protein 3 isoform C	0.65	135.174	8.38232	3	1	1	catalytic activity; nucleotide binding; transporter activity	membrane	metabolic process; transport	1.09666	0.992748	1.0447	0.961642	0.970714	0.966178	0.924834	0.271105
IPI00930688.1	Tubulin alpha-1B chain	30.82	50.1196	5.05908	31	3	11	catalytic activity; nucleotide binding; protein binding; structural molecule activity	cytoplasm; cytoskeleton	cell division; cell organization and biogenesis; cellular component movement; metabolic process; transport	1.07431	0.975731	1.02502	0.993774	0.970895	0.982334	0.958356	0.487704
IPI00796683.1	Uncharacterized protein	9.49	17.3759	8.76318	7	1	1	protein binding	membrane	response to stimulus	1.01019	1.13779	1.07399	0.900503	0.971309	0.935906	0.871429	0.198943
IPI00981739.1	Uncharacterized protein	61.9	10.074	4.62744	6	5	5	protein binding	cytoskeleton; nucleus; organelle lumen	cell organization and biogenesis	1.04455	0.96345	1.004	0.977723	0.971338	0.97453	0.970648	0.544052
IPI00010896.3	Chloride intracellular channel protein 1	44.4	26.9057	5.17334	1	10	10	protein binding; transporter activity	cytoplasm; membrane; nucleus	cell communication; regulation of biological process; response to stimulus; transport	1.03056	1.03168	1.03112	0.98376	0.971535	0.977648	0.948141	0.0129215
IPI00816063.1	Isoform 2 of 60S ribosomal protein L12	11.36	14.1905	8.646	2	1	1	structural molecule activity	cytoplasm; ribosome	metabolic process	0.984213	0.949652	0.966932	1.09427	0.971799	1.03303	1.06836	0.407964
IPI01014380.1	Uncharacterized protein	9.78	20.6408	6.18896	3	1	1				1.09828	1.0307	1.06449	0.924295	0.971821	0.948058	0.890622	0.106204
IPI00011252.1	Complement component C8 alpha chain	9.25	65.121	6.46826	1	3	3	protein binding	extracellular; membrane	cell death; defense response; metabolic process; regulation of biological process; response to stimulus	0.8752	0.908505	0.891852	1.09221	0.972159	1.03218	1.15735	0.153056
IPI00411765.3	Isoform 2 of 14-3-3 protein sigma	52.78	24.321	4.81787	5	10	14				1.06432	1.02844	1.04638	0.941361	0.972221	0.956791	0.914382	0.0632289
IPI00021263.3	14-3-3 protein zeta/delta	56.33	27.7277	4.79248	14	10	15	catalytic activity; protein binding	cytoplasm; cytoskeleton; cytosol; mitochondrion; nucleus; organelle lumen	cell communication; cell death; cell organization and biogenesis; coagulation; defense response; metabolic process; regulation of biological process; response to stimulus; transport	1.0382	1.01327	1.02574	0.990125	0.972777	0.981451	0.956827	0.100204
IPI00013885.1	Caspase-14	46.28	27.662	5.57959	1	11	11	catalytic activity	cytoplasm; cytoskeleton; nucleus	cell death; cell differentiation; development; metabolic process	1.03228	1.05271	1.0425	0.960135	0.972886	0.966511	0.927113	0.0242022
IPI00969456.1	Putative uncharacterized protein	44.07	25.7908	7.97217	2	1	7	protein binding			1.00518	1.04182	1.0235	0.962302	0.97299	0.967646	0.945428	0.0996185
IPI00296141.4	Dipeptidyl peptidase 2	14.63	54.3072	6.31592	2	6	6	catalytic activity	cytoplasm; cytosol; extracellular; vacuole	metabolic process	1.06871	0.981899	1.0253	1.01612	0.972997	0.994558	0.970013	0.590694
IPI00945317.1	secretogranin-3 isoform 2	2.97	26.8925	5.04639	9	1	1				1.1228	0.978473	1.05064	0.950076	0.973247	0.961661	0.915313	0.347609
IPI00178440.3	Elongation factor 1-beta	12.89	24.7483	4.66553	9	2	3	protein binding; RNA binding	cytoplasm; cytosol	metabolic process	1.02942	0.995469	1.01244	0.90349	0.973424	0.938457	0.926922	0.197297
IPI00216496.1	Isoform 6 of Heterogeneous nuclear ribonucleoprotein H3	12.23	15.4031	6.40479	7	1	1				1.06337	0.871388	0.967379	1.09773	0.973592	1.03566	1.07058	0.610899
IPI00382493.1	Ig heavy chain V-III region WAS	40.17	13.0824	7.98682	2	2	3	protein binding	extracellular; membrane	defense response; metabolic process; regulation of biological process; response to stimulus	1.06614	1.0151	1.04062	0.978898	0.973708	0.976303	0.938194	0.12901
IPI00015865.6	Poly(ADP-ribose) glycohydrolase ARH3	7.16	38.9222	5.07178	3	2	2	catalytic activity; metal ion binding	cytoplasm; nucleus; organelle lumen		1.12614	0.975253	1.0507	0.943644	0.97371	0.958677	0.91242	0.354198
IPI00018236.2	Ganglioside GM2 activator	39.9	20.8247	5.31299	4	6	6	catalytic activity; enzyme regulator activity	cytoplasm; mitochondrion; nucleus; organelle lumen; vacuole	metabolic process; regulation of biological process; response to stimulus	1.0453	1.06032	1.05281	0.928482	0.97386	0.951171	0.903459	0.0510956
IPI00740166.3	cDNA FLJ35830 fis, clone TESTI2006465, highly similar to Myosin-5B	3.16	83.3969	5.8335	2	1	1	catalytic activity; motor activity; nucleotide binding	cytoskeleton		0.643691	1.04542	0.844556	1.27529	0.974226	1.12476	1.33178	0.380416
IPI00926737.2	Uncharacterized protein	18.16	58.8751	5.84619	4	7	7	catalytic activity	nucleus; organelle lumen	metabolic process	0.96396	1.06189	1.01293	1.02718	0.97427	1.00073	0.987956	0.846827
IPI00386945.5	cDNA FLJ11787 fis, clone HEMBA1006067 (Fragment)	5.73	35.932	6.26514	3	1	1				1.08446	0.987929	1.03619	0.972351	0.974362	0.973356	0.939357	0.322777
IPI00549277.2	Isoform 3 of Allograft inflammatory factor 1-like	11.27	16.1722	8.92432	4	1	1				1.16069	0.957544	1.05912	0.936262	0.974392	0.955327	0.902003	0.421
IPI00152154.2	Mucin-7	11.41	39.1347	8.77783	2	5	5	protein binding	cytoplasm; extracellular; Golgi; organelle lumen	metabolic process	1.05112	1.03058	1.04085	0.973161	0.974397	0.973779	0.935561	0.0227306
IPI00984315.1	Similar to Cold agglutinin FS-1 H-chain	44.07	13.0145	8.42627	15	2	5				1.13563	0.950334	1.04298	0.909711	0.974572	0.942141	0.903315	0.412281
IPI00060715.1	BTB/POZ domain-containing protein KCTD12	12.31	35.6787	5.64307	1	3	3	protein binding	membrane	cell communication; cell organization and biogenesis; regulation of biological process; response to stimulus	1.07909	0.981721	1.03041	1.00036	0.97463	0.987495	0.958356	0.483906
IPI00921867.1	cDNA FLJ61074, highly similar to Echinoderm microtubule-associated protein-like 2	7.38	49.98	6.75635	6	2	2	protein binding	membrane		1.10732	1.02053	1.06393	0.90522	0.974682	0.939951	0.883475	0.155459
IPI00013004.1	Isoform 1 of Pyridoxal kinase	29.81	35.0799	6.12549	5	8	8	catalytic activity; metal ion binding; nucleotide binding; protein binding	cytoplasm; cytosol; nucleus; organelle lumen	cell proliferation; metabolic process	0.989793	1.04825	1.01902	0.997804	0.974913	0.986359	0.967947	0.407354
IPI00816779.1	Leukocyte antigen	11.3	38.6789	6.46826	91	1	3	protein binding	membrane	response to stimulus	1.07216	0.987931	1.03005	0.982045	0.974927	0.978486	0.949944	0.346828
IPI00219526.6	Isoform 1 of Phosphoglucomutase-1	27.05	61.4105	6.75635	4	13	13	catalytic activity; metal ion binding	cytoplasm; cytoskeleton; cytosol	metabolic process	1.02737	1.01121	1.01929	1.01978	0.975212	0.997496	0.978618	0.454967
IPI00025285.3	V-type proton ATPase subunit G 1	9.32	13.7491	8.79248	1	1	1	catalytic activity; protein binding; transporter activity	cytoplasm; cytosol; membrane; vacuole	cell communication; cell organization and biogenesis; cellular homeostasis; regulation of biological process; response to stimulus; transport	1.05312	0.92944	0.99128	1.0511	0.975437	1.01327	1.02218	0.790285
IPI01013843.2	Uncharacterized protein	6.77	22.2722	6.59521	2	1	1	protein binding	cytoplasm; cytosol	metabolic process	1.01679	0.661849	0.839319	1.26741	0.975491	1.12145	1.33614	0.344408
IPI00917407.1	Peptidyl-prolyl cis-trans isomerase	13.75	9.0283	6.50732	6	1	1	catalytic activity		metabolic process	1.06687	1.01925	1.04306	0.954272	0.975567	0.964919	0.925085	0.0956984
IPI01011809.1	Uncharacterized protein	7.83	37.1214	4.76709	11	2	2		cytoplasm; endoplasmic reticulum; membrane		1.123	0.99737	1.06018	0.930052	0.975588	0.95282	0.89873	0.249313
IPI00220271.3	Alcohol dehydrogenase [NADP+]	43.08	36.5499	6.78564	2	12	12	catalytic activity	cytoplasm; cytosol; membrane	metabolic process	1.03659	1.05477	1.04568	0.961325	0.975727	0.968526	0.926216	0.0218536
IPI00236575.4	Uncharacterized protein	3.11	69.1227	9.29053	5	1	1	metal ion binding; protein binding			0.939295	1.03355	0.986422	1.05075	0.975733	1.01324	1.02719	0.699655
IPI00843975.1	Ezrin	36.69	69.3697	6.26514	8	17	23	protein binding	cytoplasm; cytoskeleton; cytosol; membrane; nucleus; organelle lumen	cell differentiation; cell organization and biogenesis; development; regulation of biological process; response to stimulus	1.06677	1.02088	1.04383	0.967764	0.976128	0.971946	0.931139	0.0911065
IPI00021384.1	Isoform 1 of Alpha-(1,3)-fucosyltransferase	13.09	41.8328	8.67529	6	3	3	catalytic activity	cytoplasm; Golgi; membrane	metabolic process	1.01089	1.12052	1.0657	0.889601	0.976214	0.932908	0.87539	0.197679
IPI00290328.3	Receptor-type tyrosine-protein phosphatase eta precursor	2.08	151.763	6.17627	3	2	2	catalytic activity; protein binding		metabolic process	1.02566	1.03698	1.03132	0.967541	0.976291	0.971916	0.9424	0.014192
IPI00939886.1	Myosin-ID (Fragment)	4.24	44.5609	5.22412	4	2	2	catalytic activity; motor activity; nucleotide binding	cytoskeleton		0.943618	1.01942	0.981519	1.056	0.976321	1.01616	1.03529	0.593063
IPI00479503.1	Uncharacterized protein	19.57	10.1942	5.33838	2	1	1	catalytic activity; motor activity			1.15472	0.890425	1.02257	1.00037	0.976651	0.988511	0.96669	0.821401
IPI00759575.1	Isoform Cytoplasmic of Glutathione reductase, mitochondrial	17.33	51.6674	7.7085	6	7	7	catalytic activity	cytoplasm	cellular homeostasis; metabolic process; regulation of biological process	0.998536	1.02461	1.01157	1.05868	0.976839	1.01776	1.00612	0.898625
IPI00021085.1	Peptidoglycan recognition protein 1	41.33	21.7167	8.5874	1	5	5	catalytic activity; metal ion binding; receptor activity	extracellular	cell differentiation; defense response; development; metabolic process; regulation of biological process; response to stimulus	0.86558	0.965385	0.915482	1.01478	0.977017	0.995899	1.08784	0.270762
IPI00967442.2	Isoform 2 of Carboxypeptidase E	42.27	49.8545	5.17334	5	16	16	catalytic activity; metal ion binding		metabolic process	1.00221	1.06246	1.03234	0.962823	0.977017	0.96992	0.93954	0.181265
IPI00967269.1	Uncharacterized protein	36.22	29.1967	6.75635	8	8	8	catalytic activity; RNA binding			1.00834	1.07326	1.0408	0.96149	0.977056	0.969273	0.931277	0.16537
IPI00794082.2	cDNA FLJ57650, highly similar to Bleomycin hydrolase	7.61	42.4348	6.25244	2	2	2	catalytic activity		metabolic process	0.997533	1.09276	1.04515	0.955478	0.977276	0.966377	0.924633	0.248146
IPI00216048.9	Phosphatidylinositol transfer protein alpha isoform	16.3	31.786	6.55127	5	3	4	transporter activity	cytoplasm	cell differentiation; cell organization and biogenesis; development; metabolic process; response to stimulus; transport	0.93336	0.969506	0.951433	1.10114	0.977302	1.03922	1.09227	0.30658
IPI00827485.1	BRE (Fragment)	53.7	11.9308	4.56396	5	2	3	protein binding			1.08575	1.1049	1.09532	0.891266	0.977391	0.934329	0.853015	0.0675585
IPI00010676.1	Isoform 1 of Urokinase plasminogen activator surface receptor	12.54	36.9533	6.65381	3	3	3	protein binding; receptor activity; signal transducer activity	cell surface; cytoplasm; endoplasmic reticulum; extracellular; membrane; organelle lumen	cell communication; cell death; cell differentiation; cellular component movement; coagulation; development; metabolic process; regulation of biological process; reproduction; response to stimulus	0.972558	0.98496	0.978759	1.05249	0.977415	1.01495	1.03698	0.441853
IPI00382483.1	Ig heavy chain V-III region GA	15.57	13.1574	9.77393	1	2	2	protein binding	extracellular; membrane	defense response; metabolic process; regulation of biological process; response to stimulus	1.03793	1.02019	1.02906	0.991283	0.977508	0.984395	0.956597	0.0578126
IPI00399054.3	Isoform Crk-I of Adapter molecule crk	19.12	22.8915	5.47803	2	3	3	protein binding			1.03956	0.960603	1.00008	0.986883	0.977776	0.982329	0.982249	0.698826
IPI00022394.2	Complement C1q subcomponent subunit C	3.67	25.7571	8.41162	1	1	1	protein binding	extracellular; membrane	cell differentiation; defense response; development; metabolic process; regulation of biological process; response to stimulus	1.04186	1.05807	1.04997	0.939852	0.977963	0.958908	0.913276	0.048022
IPI00384402.1	Myosin-reactive immunoglobulin kappa chain variable region (Fragment)	22.94	11.921	7.95752	1	2	2	protein binding			1.02963	0.963974	0.996802	1.03406	0.978096	1.00608	1.00931	0.849632
IPI00935818.1	adenosylhomocysteinase isoform 2	18.32	44.6296	6.46826	2	6	6	catalytic activity	cytoplasm; membrane	metabolic process	1.01777	1.03636	1.02706	0.976431	0.978099	0.977265	0.951512	0.0333726
IPI00221224.6	Aminopeptidase N	14.48	109.471	5.47803	1	10	10	catalytic activity; metal ion binding; receptor activity	cell surface; cytoplasm; cytosol; membrane; organelle lumen	cell differentiation; development; metabolic process; regulation of biological process; reproduction; transport	0.98013	1.00917	0.99465	1.02029	0.978213	0.999251	1.00463	0.873805
IPI00443799.2	Isoform 1 of Putative sodium-coupled neutral amino acid transporter 10	4.92	119.687	5.73193	3	5	5		membrane	transport	1.08101	1.01781	1.04941	0.95659	0.978265	0.967428	0.921878	0.133582
IPI00304903.4	Cornifin-B	70.79	9.88093	8.48486	2	1	5	protein binding; structural molecule activity	cytoplasm; cytoskeleton	cell differentiation; development; metabolic process	1.10822	1.05535	1.08178	0.886117	0.978511	0.932314	0.861829	0.106852
IPI00423461.3	Putative uncharacterized protein DKFZp686C02220 (Fragment)	52.2	54.1255	6.34131	2	1	15	protein binding	membrane		1.01497	1.0305	1.02273	0.972506	0.97878	0.975643	0.953955	0.0302197
IPI00239077.5	Histidine triad nucleotide-binding protein 1	23.02	13.7931	6.94678	5	2	2	catalytic activity; protein binding	cytoplasm; cytoskeleton; membrane; nucleus	cell communication; metabolic process; regulation of biological process; response to stimulus	1.05534	1.00248	1.02891	0.97063	0.978898	0.974764	0.947375	0.180246
IPI00387119.1	Ig kappa chain V-III region POM	31.19	11.9149	8.93896	5	1	3	protein binding	extracellular; membrane	defense response; metabolic process; regulation of biological process; response to stimulus	0.995973	1.06196	1.02897	0.973613	0.979022	0.976317	0.948833	0.252726
IPI00782983.3	Immunglobulin heavy chain variable region	32.48	12.9344	6.56592	7	1	4				0.944034	1.10368	1.02386	0.945055	0.979106	0.962081	0.939663	0.52813
IPI00024129.1	Peptidyl-prolyl cis-trans isomerase C	12.74	22.7488	8.39697	6	2	3	catalytic activity; protein binding	cytoplasm	cell communication; metabolic process; regulation of biological process; response to stimulus	1.03303	1.05028	1.04165	1.00411	0.979183	0.991647	0.951991	0.0808691
IPI00024920.1	ATP synthase subunit delta, mitochondrial	8.33	17.4792	5.49072	1	1	1	catalytic activity; nucleotide binding; protein binding; transporter activity	cytoplasm; membrane; mitochondrion; organelle lumen	metabolic process; response to stimulus; transport	1.02842	0.845388	0.936904	1.12897	0.979184	1.05408	1.12506	0.426199
IPI00296913.1	ADP-sugar pyrophosphatase	19.18	24.3122	4.94482	6	4	4	catalytic activity; metal ion binding		metabolic process	0.959886	1.00794	0.983913	0.982867	0.979676	0.981272	0.997315	0.9226
IPI01011224.1	13 kDa protein	9.01	13.464	9.34912	7	1	1				1.13636	0.935234	1.0358	0.971352	0.979726	0.975539	0.941825	0.610158
IPI00220301.5	Peroxiredoxin-6	51.34	25.0192	6.37939	2	10	10	antioxidant activity; catalytic activity; protein binding	cytoplasm; cytosol; vacuole	metabolic process; response to stimulus	1.02576	1.05538	1.04057	0.973521	0.980147	0.976834	0.938749	0.0523004
IPI00387097.1	Ig kappa chain V-I region Lay	31.48	11.8268	7.95752	1	2	3	protein binding	extracellular; membrane	defense response; metabolic process; regulation of biological process; response to stimulus	1.01444	1.00162	1.00803	1.03003	0.980258	1.00514	0.997137	0.920977
IPI00910685.3	Uncharacterized protein	17.96	56.3477	5.94775	6	6	7	catalytic activity; nucleotide binding	membrane		1.16029	0.951637	1.05596	0.898547	0.980266	0.939407	0.88962	0.40745
IPI00025427.2	Eosinophil cationic protein	17.5	18.3733	10.0229	1	3	3	catalytic activity	extracellular	defense response; metabolic process; response to stimulus	1.01817	1.02279	1.02048	0.989236	0.980587	0.984911	0.965145	0.0184658
IPI00644531.1	21 kDa protein	72.73	21.0725	7.81104	4	10	10	protein binding			1.02872	1.03438	1.03155	0.95558	0.980742	0.968161	0.93855	0.0389869
IPI00006713.1	DnaJ homolog subfamily C member 3	29.17	57.5442	6.15088	1	10	10	enzyme regulator activity; protein binding	cytoplasm; endoplasmic reticulum; membrane; organelle lumen	cell communication; metabolic process; regulation of biological process; response to stimulus	1.05073	1.05246	1.05159	0.960077	0.980846	0.970461	0.922847	0.0160995
IPI00441550.4	Isoform 2 of Beta-galactosidase	5.31	60.4976	6.99072	5	2	2	catalytic activity		metabolic process	1.07332	0.974609	1.02396	0.963375	0.980964	0.972169	0.949417	0.410098
IPI00946532.1	13 kDa protein	13.68	12.6805	9.24658	2	1	1				0.972964	0.881074	0.927019	1.15506	0.980999	1.06803	1.15211	0.288283
IPI00006362.1	Isoform 2 of Endothelial differentiation-related factor 1	10.79	15.4712	9.77393	3	1	1	DNA binding			1.1101	0.922864	1.01648	1.00326	0.981075	0.992168	0.97608	0.820587
IPI00103552.4	Mucin-16	4.23	2351.19	5.99854	6	7	7	protein binding	cytoplasm; extracellular; Golgi; membrane; organelle lumen	metabolic process; reproduction	1.05066	1.03654	1.0436	0.94879	0.981134	0.964962	0.924647	0.0468494
IPI00910745.1	cDNA FLJ58224, highly similar to Calpain-2 catalytic subunit	1.91	60.4691	5.07178	3	1	1	catalytic activity; metal ion binding		metabolic process	1.05872	0.962938	1.01083	1.00938	0.981272	0.995326	0.984663	0.785489
IPI00103146.3	Isoform 3 of PDZ and LIM domain protein 5	6.54	23.8085	9.92041	3	1	1	protein binding			0.987122	0.939485	0.963304	1.09062	0.981546	1.03608	1.07555	0.345892
IPI00795327.3	Isoform 3 of CD109 antigen	2.86	74.3644	7.40088	4	1	1	enzyme regulator activity			0.781252	1.03794	0.909596	1.17261	0.981864	1.07724	1.1843	0.404455
IPI01012949.1	cDNA FLJ52025, highly similar to Carboxypeptidase A4	4.1	35.6116	7.29834	3	1	1	catalytic activity; metal ion binding		metabolic process	1.15408	0.939378	1.04673	0.950338	0.981907	0.966122	0.922992	0.534962
IPI00644936.1	Isoform 3 of Guanine nucleotide-binding protein G(s) subunit alpha isoforms short	18.73	44.1513	6.29053	14	6	6	nucleotide binding; signal transducer activity		cell communication; regulation of biological process; response to stimulus	1.0971	1.06175	1.07943	0.894488	0.982576	0.938532	0.869474	0.0972019
IPI00966936.1	Uncharacterized protein	4.97	20.5847	9.33447	10	1	1	catalytic activity; nucleotide binding	cytoplasm	metabolic process	1.02241	0.952593	0.987502	1.0478	0.98266	1.01523	1.02808	0.620088
IPI00012503.1	Isoform Sap-mu-0 of Proactivator polypeptide	57.44	58.0739	5.17334	6	26	26	enzyme regulator activity	cytoplasm; extracellular; Golgi; membrane; mitochondrion; organelle lumen; vacuole	cell communication; cell differentiation; coagulation; development; metabolic process; regulation of biological process; reproduction; response to stimulus; transport	1.04905	1.00217	1.02561	0.971558	0.98283	0.977194	0.952793	0.182363
IPI01022408.1	Uncharacterized protein	47.12	11.1455	9.12939	6	3	4	protein binding			1.04632	1.04906	1.04769	0.928352	0.982935	0.955643	0.912143	0.0779674
IPI00387109.1	Ig kappa chain V-II region FR	11.5	12.6517	7.94287	1	1	1	protein binding	extracellular; membrane	defense response; metabolic process; regulation of biological process; response to stimulus	1.09374	1.01414	1.05394	0.92866	0.983078	0.955869	0.906948	0.178938
IPI00005467.3	Brain-specific serine protease 4	9.78	33.7101	7.60596	1	2	2	catalytic activity	extracellular	metabolic process	1.10039	1.07336	1.08688	0.869877	0.983315	0.926596	0.852532	0.110783
IPI00217465.5	Histone H1.2	11.74	21.3517	10.9312	6	3	3	DNA binding	chromosome; nucleus	cell organization and biogenesis; metabolic process	1.02261	0.930489	0.976549	0.997813	0.983549	0.990681	1.01447	0.790418
IPI01021342.1	Protein	8.28	17.8268	6.15088	5	1	1				1.07421	0.929146	1.00168	1.02486	0.983596	1.00423	1.00255	0.976133
IPI00006995.1	Isoform 2 of Poly(U)-specific endoribonuclease	40.38	42.094	5.31299	4	10	10	catalytic activity; receptor activity		response to stimulus	0.998216	1.03958	1.0189	1.01689	0.98376	1.00033	0.981771	0.555885
IPI00016786.1	Isoform 2 of Cell division control protein 42 homolog	29.84	21.245	6.55127	13	4	5	catalytic activity; nucleotide binding; protein binding	cytoplasm; cytoskeleton; cytosol; Golgi; membrane	cell communication; cell differentiation; cell division; cell organization and biogenesis; cell proliferation; cellular component movement; coagulation; development; metabolic process; regulation of biological process; response to stimulus; transport	0.964722	0.949225	0.956973	1.01812	0.984006	1.00106	1.04607	0.142847
IPI00979320.1	Similar to Cold agglutinin FS-1 L-chain	27.03	8.1291	9.24658	1	1	2				0.979647	1.06425	1.02195	0.997886	0.984007	0.990946	0.969664	0.544691
IPI00946527.1	35 kDa protein	14.33	34.6622	7.18115	5	3	3				1.07919	0.921215	1.0002	0.99222	0.984031	0.988125	0.987925	0.892641
IPI00235708.7	Ankyrin repeat domain-containing protein 33B	1.21	53.9414	8.00146	1	1	1	protein binding			0.82187	1.12323	0.97255	1.03318	0.984101	1.00864	1.03711	0.835131
IPI00007778.1	Di-N-acetylchitobiase	17.66	43.7316	6.63916	1	6	6	catalytic activity	cytoplasm; vacuole	metabolic process	0.986565	0.981563	0.984064	1.00872	0.984136	0.996428	1.01256	0.428203
IPI00303476.1	ATP synthase subunit beta, mitochondrial	16.45	56.5246	5.40186	6	7	7	catalytic activity; nucleotide binding; protein binding; transporter activity	cell surface; cytoplasm; membrane; mitochondrion; organelle lumen	cellular homeostasis; development; metabolic process; transport	0.97773	1.08621	1.03197	0.878838	0.984193	0.931515	0.902658	0.315301
IPI00550917.3	Twinfilin-2	16.91	39.5233	6.84424	2	3	3	nucleotide binding; protein binding	cytoplasm; cytoskeleton	cell communication; cell differentiation; cell growth; cell organization and biogenesis; development; regulation of biological process; response to stimulus	1.03803	1.07958	1.0588	0.916408	0.984381	0.950395	0.897611	0.112647
IPI00387025.1	Ig kappa chain V-I region DEE	26.85	11.6538	9.36377	5	2	3	protein binding	extracellular; membrane	defense response; metabolic process; regulation of biological process; response to stimulus	1.09048	1.02677	1.05862	1.01982	0.984551	1.00219	0.946686	0.261266
IPI00908558.1	cDNA FLJ55699, highly similar to Homo sapiens liver-specific bHLH-Zip transcription factor (LISCH7), transcript variant 3, mRNA	5.07	54.4649	8.85107	5	2	2	catalytic activity		metabolic process	1.1026	0.977376	1.03999	0.946803	0.984982	0.965893	0.928754	0.375106
IPI00984941.1	Uncharacterized protein	19.42	15.0988	7.21045	5	2	2	catalytic activity			1.01828	1.09444	1.05636	1.34014	0.985213	1.16268	1.10064	0.617333
IPI00219301.7	Myristoylated alanine-rich C-kinase substrate	9.04	31.5359	4.44971	1	2	2	protein binding	cytoplasm; cytoskeleton; membrane; nucleus	cell communication; metabolic process; regulation of biological process; transport	1.05977	0.991047	1.02541	0.978386	0.985284	0.981835	0.957506	0.334258
IPI00789806.2	Isoform 2 of Cytosol aminopeptidase	6.35	52.7379	6.7417	3	2	2	catalytic activity		metabolic process	0.971602	0.947456	0.959529	1.08854	0.9855	1.03702	1.08076	0.280663
IPI00375426.8	Uncharacterized protein	9.29	36.2455	8.104	2	3	3	catalytic activity		metabolic process	0.963269	1.02423	0.99375	1.0417	0.985571	1.01364	1.02001	0.67861
IPI00829956.1	Rheumatoid factor C6 light chain (Fragment)	31.9	12.5202	8.45557	3	2	3	protein binding			1.08036	0.989548	1.03495	0.960591	0.985574	0.973082	0.940218	0.319376
IPI00915820.1	Anti-folate binding protein (Fragment)	31.67	13.2744	8.44092	5	1	3	protein binding			1.10177	1.0296	1.06568	0.905007	0.985617	0.945312	0.887046	0.156037
IPI00004436.1	U6 snRNA-associated Sm-like protein LSm1	12.03	15.1701	5.22412	1	1	1	protein binding; RNA binding	cytoplasm; cytosol; nucleus	metabolic process	0.942152	0.957638	0.949895	1.1072	0.985687	1.04644	1.10164	0.255648
IPI00743469.2	cDNA FLJ53635, highly similar to Homo sapiens tumor protein D52-like 2 (TPD52L2), transcript variant 6, mRNA	15.34	17.4629	6.59521	7	2	2				0.970114	0.993577	0.981846	1.09029	0.98598	1.03814	1.05733	0.402794
IPI00005401.3	Polypeptide N-acetylgalactosaminyltransferase 5	4.47	106.199	9.46631	1	4	4	catalytic activity	cytoplasm; Golgi; membrane	metabolic process	1.04376	1.02619	1.03497	0.899119	0.986048	0.942584	0.910731	0.172599
IPI00908414.1	cDNA FLJ58887, highly similar to Anamorsin	3.94	21.7024	7.37158	2	1	1	catalytic activity		metabolic process	0.944398	1.17761	1.061	0.903123	0.986131	0.944627	0.890314	0.446342
IPI00073772.6	Fructose-1,6-bisphosphatase 1	4.14	36.8188	6.99072	1	1	1	catalytic activity; metal ion binding; nucleotide binding; protein binding	cytoplasm; cytosol	cell communication; cell growth; cell organization and biogenesis; metabolic process; regulation of biological process; response to stimulus	1.09323	0.939562	1.0164	0.996235	0.98649	0.991362	0.97537	0.775929
IPI00178316.9	Isoform 12 of Mucin-4	1.24	125.049	6.11279	7	1	1				1.18162	0.990167	1.08589	0.875577	0.986622	0.931099	0.85745	0.296783
IPI00465016.7	Isoform 2 of Sulfhydryl oxidase 1	36.09	66.8183	8.55811	4	16	16	catalytic activity		cellular homeostasis; metabolic process; regulation of biological process	1.01705	1.03254	1.0248	0.978371	0.987113	0.982742	0.958964	0.0419291
IPI00000811.2	Proteasome subunit beta type-6	4.18	25.3414	4.91943	1	1	1	catalytic activity	cytoplasm; cytosol; nucleus; organelle lumen; proteasome	cell communication; cell death; metabolic process; regulation of biological process; reproduction; response to stimulus	0.994959	1.04464	1.0198	0.981589	0.987124	0.984357	0.965245	0.291946
IPI00442566.1	CDNA FLJ26936 fis, clone RCT06808	9.7	17.6628	7.51807	1	2	2				1.04795	1.07102	1.05949	0.951661	0.987166	0.969413	0.914986	0.0510524
IPI00748265.2	Rheumatoid factor RF-ET13	11.76	13.1737	8.29443	1	1	1				0.913217	1.13456	1.02389	0.967625	0.987172	0.977399	0.954595	0.71628
IPI00984373.1	14 kDa protein	11.48	13.9723	10.1548	9	1	1	catalytic activity			0.868406	0.882165	0.875285	1.23649	0.987301	1.1119	1.27032	0.198402
IPI00329332.1	Syntaxin-12	6.16	31.6223	5.59229	2	1	1	protein binding	cytoplasm; endosome; Golgi; membrane	metabolic process; regulation of biological process; transport	0.914958	0.978	0.946479	1.10958	0.987302	1.04844	1.10773	0.276474
IPI00021439.1	Actin, cytoplasmic 1	59.2	41.7097	5.47803	52	7	15	nucleotide binding; protein binding; structural molecule activity	cytoplasm; cytoskeleton; cytosol; nucleus; organelle lumen	cell differentiation; cell organization and biogenesis; cellular component movement; coagulation; development; metabolic process; response to stimulus	1.01257	1.02047	1.01652	0.991572	0.98779	0.989681	0.973597	0.0256399
IPI00479145.3	Keratin, type I cytoskeletal 19	17.25	44.0791	5.13525	9	2	7	protein binding; structural molecule activity	cytoplasm; cytoskeleton; membrane	cell differentiation; cell organization and biogenesis; development; reproduction; response to stimulus	1.04051	1.05768	1.04909	0.929154	0.987812	0.958483	0.913628	0.0974067
IPI01011282.1	Uncharacterized protein	24.12	22.5207	8.73389	6	4	4	catalytic activity; nucleotide binding		cell communication; metabolic process; regulation of biological process; response to stimulus; transport	1.01472	1.08406	1.04939	0.96855	0.987943	0.978247	0.932205	0.186783
IPI00396485.3	Elongation factor 1-alpha 1	20.56	50.1091	9.01221	10	8	8	catalytic activity; nucleotide binding; protein binding; RNA binding	cytoplasm; cytosol; nucleus	metabolic process; regulation of biological process	0.976189	1.00837	0.992279	1.03512	0.987963	1.01154	1.01941	0.569396
IPI00479010.1	Uncharacterized protein	26.56	14.2041	9.51025	3	2	2		extracellular		1.07498	1.06081	1.0679	0.897708	0.987975	0.942841	0.882897	0.111577
IPI00942257.3	Uncharacterized protein	37.12	55.8372	6.26514	27	10	20	structural molecule activity	cytoskeleton; membrane		1.04879	1.05125	1.05002	0.993683	0.988217	0.99095	0.943744	0.00256358
IPI00217182.5	Isoform DPII of Desmoplakin	4.67	259.957	6.96143	6	8	8	catalytic activity; motor activity; protein binding	cytoplasm; cytoskeleton	cell organization and biogenesis; metabolic process	0.95452	0.992913	0.973717	1.0295	0.988292	1.0089	1.03613	0.337966
IPI01015565.1	Uncharacterized protein	79.19	16.8311	6.58057	22	7	7	protein binding			1.04267	1.00447	1.02357	0.981086	0.988341	0.984714	0.962038	0.183738
IPI00032827.1	Pre-mRNA branch site protein p14	4.8	14.5756	9.37842	1	1	1	nucleotide binding; RNA binding	nucleus; organelle lumen; spliceosomal complex	metabolic process	1.03578	0.968605	1.00219	1.01569	0.988417	1.00205	0.999861	0.997257
IPI00550364.8	Phosphoglucomutase-2	26.63	68.2404	6.72705	6	14	14	catalytic activity; metal ion binding	cytoplasm; cytosol	metabolic process	1.05123	0.9749	1.01307	1	0.988517	0.994258	0.981436	0.674237
IPI00978796.1	17 kDa protein	54.36	16.8008	8.35303	13	10	10	protein binding	cytoplasm; cytoskeleton	cell differentiation; cell division; cell organization and biogenesis; cellular component movement; development; metabolic process; regulation of biological process; response to stimulus	1.03117	1.00548	1.01832	0.983096	0.988687	0.985891	0.96815	0.132399
IPI00003949.1	Ubiquitin-conjugating enzyme E2 N	48.03	17.127	6.56592	6	6	6	catalytic activity; nucleotide binding; protein binding	cytoplasm; cytosol; nucleus	cell communication; cell organization and biogenesis; defense response; metabolic process; regulation of biological process; response to stimulus	1.09113	0.991426	1.04128	0.95953	0.988906	0.974218	0.935598	0.325987
IPI00019449.1	Non-secretory ribonuclease	19.88	18.3421	8.73389	2	3	3	catalytic activity	cytoplasm; extracellular; vacuole	metabolic process; response to stimulus	1.06855	0.956044	1.0123	0.948123	0.988998	0.968561	0.956795	0.540942
IPI00219005.3	Peptidyl-prolyl cis-trans isomerase FKBP4	6.54	51.7721	5.42725	2	3	3	catalytic activity; nucleotide binding; protein binding	cytoplasm; cytoskeleton; cytosol; membrane; nucleus; organelle lumen	cell communication; cell differentiation; cell organization and biogenesis; development; metabolic process; regulation of biological process; reproduction; response to stimulus; transport	1.01767	1.07347	1.04557	0.956481	0.989189	0.972835	0.930435	0.153442
IPI00658199.3	Uncharacterized protein	25.56	9.52992	9.0708	7	2	2	DNA binding	chromosome; nucleus		1.0043	0.985372	0.994836	1.02557	0.989471	1.00752	1.01275	0.597232
IPI00549725.6	Phosphoglycerate mutase 1	53.54	28.7858	7.18115	8	10	10	catalytic activity; protein binding	cytoplasm; cytosol	metabolic process; regulation of biological process	0.991225	1.03854	1.01488	0.975666	0.989518	0.982592	0.968183	0.320443
IPI00641992.5	Uncharacterized protein	17.24	47.8806	5.90967	2	6	6	catalytic activity; metal ion binding; nucleotide binding	cytoplasm; membrane	metabolic process	0.987648	1.00607	0.996859	0.993645	0.989586	0.991615	0.99474	0.634175
IPI00607646.1	chitinase-3-like protein 2 isoform b	30.79	42.4814	7.53271	11	9	9	catalytic activity		metabolic process	0.98691	1.03861	1.01276	0.952598	0.989641	0.971119	0.958884	0.320598
IPI00376240.4	beta-galactoside alpha-2,6-sialyltransferase 1 isoform b	8.57	20.7503	6.0874	2	1	1	catalytic activity	cytoplasm; Golgi; membrane	metabolic process	0.954316	1.0571	1.00571	1.00106	0.990074	0.995567	0.989917	0.862577
IPI00645898.3	X-prolyl aminopeptidase (Aminopeptidase P) 1, soluble	2.9	62.0995	5.73193	4	1	1	catalytic activity; metal ion binding	cytoplasm; cytosol	metabolic process	1.07017	1.14052	1.10535	0.827345	0.990143	0.908744	0.822136	0.15691
IPI00844112.1	Isoform 2 of Sorting nexin-12	8.64	18.8727	8.44092	2	1	1	protein binding		cell communication	0.972512	1.08956	1.03104	0.955642	0.990436	0.973039	0.943749	0.442416
IPI00221346.1	Isoform 2 of Epidermal growth factor receptor	3.95	44.6345	7.00537	6	1	1	catalytic activity; nucleotide binding; receptor activity; signal transducer activity	membrane	cell communication; metabolic process; regulation of biological process; response to stimulus	0.897087	1.05009	0.973588	1.05503	0.990478	1.02275	1.0505	0.613807
IPI00024284.6	Basement membrane-specific heparan sulfate proteoglycan core protein	0.52	468.532	6.50732	1	2	2	protein binding	cytoplasm; extracellular; Golgi; membrane; organelle lumen; vacuole	development; metabolic process	0.99935	1.0467	1.02303	0.965951	0.99068	0.978316	0.956297	0.236122
IPI00003947.1	Ig lambda chain V-II region BUR	10.09	11.4986	7.86963	1	1	1	protein binding	extracellular; membrane	defense response; metabolic process; regulation of biological process; response to stimulus	1.03773	1.05651	1.04712	0.920078	0.990706	0.955392	0.9124	0.128747
IPI00386598.2	Small proline-rich protein 2D	61.11	7.89962	8.36768	6	2	4		cytoplasm; cytoskeleton	cell differentiation; development	1.0787	1.0282	1.05345	0.918449	0.990708	0.954578	0.906145	0.154098
IPI00619903.3	Isoform 2 of UDP-glucose:glycoprotein glucosyltransferase 1	0.52	174.867	5.60498	2	1	1	catalytic activity		metabolic process	1.02578	1.0226	1.02419	0.971882	0.990901	0.981391	0.958212	0.0471927
IPI00719366.1	V-type proton ATPase subunit E 1 isoform c	11.22	22.6918	7.1958	3	2	2	catalytic activity; transporter activity	membrane	transport	0.943491	1.03994	0.991715	1.01929	0.990907	1.0051	1.01349	0.815007
IPI00644855.3	Uncharacterized protein	2.66	38.1885	8.60205	2	1	1				1.09609	0.991456	1.04377	0.941088	0.991264	0.966176	0.925657	0.312904
IPI00328391.3	N-acetylgalactosaminyltransferase 7	5.48	75.341	7.10791	5	4	4	catalytic activity	cytoplasm; Golgi; membrane	metabolic process	1.08496	1.11127	1.09811	0.92849	0.991542	0.960016	0.87424	0.0560919
IPI00844511.1	Mannosyl-oligosaccharide 1,2-alpha-mannosidase IA	13.94	72.9223	6.46826	9	8	8	catalytic activity; metal ion binding	cytoplasm; endoplasmic reticulum; Golgi; membrane	metabolic process	0.978799	1.03991	1.00935	1.01313	0.991591	1.00236	0.993071	0.849061
IPI00382678.1	Putative uncharacterized protein	13.46	5.55584	9.05615	2	1	2				1.03294	1.03569	1.03431	0.952735	0.991953	0.972344	0.940085	0.0875982
IPI01011965.1	Uncharacterized protein	2.78	87.0336	6.55127	2	1	1	catalytic activity; RNA binding	cytoplasm; cytosol; endoplasmic reticulum; Golgi; mitochondrion	cellular homeostasis; development; metabolic process; regulation of biological process	1.02798	0.95753	0.992755	1.02847	0.992044	1.01026	1.01763	0.702088
IPI00966836.1	43 kDa protein	5.19	43.3854	9.12939	3	2	2	catalytic activity	extracellular; membrane	metabolic process	0.992197	1.01975	1.00597	0.998747	0.992229	0.995488	0.989577	0.536027
IPI01012138.1	cDNA FLJ52901, highly similar to Procollagen-lysine,2-oxoglutarate5-dioxygenase 1	9.97	45.2741	7.40088	6	3	3	catalytic activity; metal ion binding	cytoplasm; endoplasmic reticulum; extracellular	metabolic process	1.03538	0.97833	1.00686	0.932573	0.992365	0.962469	0.955916	0.395142
IPI00909336.1	cDNA FLJ59092	45.99	30.5013	5.94775	6	13	13				1.01163	0.969143	0.990387	1.02657	0.992453	1.00951	1.01931	0.555475
IPI00947227.4	plastin-3 isoform 2	34.33	67.5566	5.65576	8	11	19	metal ion binding; protein binding			1.03107	1.03816	1.03462	0.996533	0.992571	0.994552	0.961277	0.0101304
IPI00386314.1	FLJ00064 protein (Fragment)	7.61	30.3631	5.65576	3	1	1	catalytic activity		metabolic process	0.754443	1.03527	0.894856	1.16603	0.992698	1.07936	1.20619	0.379768
IPI00304557.2	Short palate, lung and nasal epithelium carcinoma-associated protein 2	57.03	26.9947	5.59229	1	16	16		extracellular		1.00123	1.00882	1.00503	0.995682	0.99294	0.994311	0.98934	0.117421
IPI00027078.3	Carboxypeptidase D	9.35	152.835	6.04932	6	13	13	catalytic activity; metal ion binding	membrane; nucleus	metabolic process; response to stimulus	0.982848	0.975753	0.979301	1.02651	0.993057	1.00978	1.03113	0.216542
IPI00398922.4	Protein phosphatase 1 regulatory subunit 14B	22.11	20.9517	5.22412	5	2	2		cytoplasm	metabolic process; regulation of biological process	0.913105	0.977277	0.945191	1.06637	0.993121	1.02975	1.08946	0.224603
IPI01011216.1	cDNA FLJ57626, highly similar to Acid sphingomyelinase-like phosphodiesterase 3a	2.17	37.2618	6.68311	2	1	1	catalytic activity			0.901389	1.0594	0.980394	1.03999	0.993155	1.01657	1.0369	0.703527
IPI01013655.1	Uncharacterized protein	2.2	57.3429	7.91357	2	1	1	catalytic activity	cytoplasm; Golgi; membrane	metabolic process	0.858006	1.10563	0.981818	1.03395	0.993172	1.01356	1.03233	0.823921
IPI00291792.2	Integrin beta-2	19.25	84.7261	6.94678	8	13	13	protein binding; receptor activity	membrane	cell communication; cell death; cell organization and biogenesis; cellular component movement; coagulation; defense response; development; metabolic process; regulation of biological process; response to stimulus	1.01735	0.973018	0.995184	0.989747	0.993447	0.991597	0.996396	0.886758
IPI00007755.3	Ras-related protein Rab-21	4.44	24.3323	7.94287	1	1	1	catalytic activity; nucleotide binding; protein binding	cytoplasm; endoplasmic reticulum; endosome; Golgi; membrane	cell communication; metabolic process; regulation of biological process; response to stimulus; transport	1.05554	0.988209	1.02187	0.975533	0.993608	0.984571	0.963495	0.396572
IPI00940959.1	ADP-ribosylation factor-like protein 8B	4.84	21.5251	8.42627	2	1	1	catalytic activity; nucleotide binding; protein binding	cytoplasm; cytoskeleton; endosome; membrane; nucleus; vacuole	cell communication; cell division; metabolic process; regulation of biological process; response to stimulus	1.04378	1.02169	1.03273	0.954364	0.993912	0.974138	0.94326	0.122531
IPI00514669.1	Uncharacterized protein	50	9.37476	9.36377	4	5	5	catalytic activity		cellular homeostasis; regulation of biological process	1.01799	1.0252	1.0216	0.968191	0.994633	0.981412	0.960666	0.0992944
IPI00909859.1	cDNA FLJ61311	0.78	102.063	6.52197	3	1	1	catalytic activity; motor activity; protein binding; transporter activity	cytoplasm; cytoskeleton; Golgi; membrane; nucleus	cell differentiation; cell organization and biogenesis; metabolic process; transport	0.986249	0.864284	0.925266	1.14604	0.994741	1.07039	1.15685	0.273874
IPI00936846.2	V2-19 protein	32.74	12.1571	5.0083	1	2	3				0.970991	0.947908	0.95945	0.986435	0.99477	0.990603	1.03247	0.126398
IPI01023074.1	Uncharacterized protein	8.11	12.1844	9.24658	12	1	1		cytoplasm; ribosome		0.952574	1.10529	1.02893	0.953244	0.994771	0.974007	0.94662	0.559402
IPI00003351.2	Isoform 1 of Extracellular matrix protein 1	30	60.6353	6.7124	4	14	14	protein binding; signal transducer activity	extracellular	cell communication; cell proliferation; cellular component movement; defense response; development; metabolic process; regulation of biological process; response to stimulus	1.03512	1.02626	1.03069	0.986391	0.99478	0.990586	0.96109	0.0223658
IPI00027120.1	Ubiquitin-conjugating enzyme E2 R1	2.97	26.72	4.53857	1	1	1	catalytic activity; nucleotide binding; protein binding	cytoplasm; nucleus; organelle lumen	cell communication; metabolic process; regulation of biological process; response to stimulus	1.06363	0.997701	1.03067	0.958467	0.995068	0.976768	0.947706	0.289102
IPI00759715.1	Isoform Cytoplasmic of Fumarate hydratase, mitochondrial	14.13	50.1807	7.40088	2	5	5	catalytic activity		metabolic process	0.948505	0.967703	0.958104	1.07231	0.995193	1.03375	1.07896	0.197251
IPI00413587.2	Isoform 1 of BH3-interacting domain death agonist	14.36	21.981	5.43994	3	2	2	protein binding	cytoplasm; cytosol; membrane; mitochondrion	cell communication; cell death; cell organization and biogenesis; cell proliferation; development; regulation of biological process; response to stimulus; transport	0.795707	1.02746	0.911584	1.30666	0.995506	1.15108	1.26273	0.342354
IPI00385059.1	Rearranged VH4-34 V gene segment (Fragment)	44.83	12.8944	7.94287	5	1	4	protein binding			0.768777	1.20828	0.988529	1.0121	0.995525	1.00381	1.01546	0.950928
IPI00026519.1	Peptidyl-prolyl cis-trans isomerase F, mitochondrial	3.38	22.0262	9.37842	6	1	1	catalytic activity	cytoplasm; membrane; mitochondrion; organelle lumen	cell death; cell organization and biogenesis; metabolic process; regulation of biological process; transport	0.969902	0.976714	0.973308	1.05508	0.995602	1.02534	1.05346	0.224296
IPI00965965.1	Uncharacterized protein	11.24	10.1481	5.47803	9	1	1				0.985326	0.908303	0.946815	1.07642	0.995856	1.03614	1.09434	0.250156
IPI00909623.1	cDNA FLJ53072, highly similar to Calponin-3	3.89	31.3762	6.55127	3	1	1	protein binding		cell organization and biogenesis	1.03086	1.01427	1.02257	0.969439	0.996275	0.982857	0.961168	0.128168
IPI00914985.1	Epididymis luminal protein 180 (Fragment)	17.89	13.2795	5.45264	2	1	2	protein binding			1.17516	1.04417	1.10967	0.879726	0.996461	0.938094	0.845384	0.189658
IPI00028414.3	Glia maturation factor gamma	26.76	16.7904	5.26221	1	3	3	enzyme regulator activity; protein binding		metabolic process; regulation of biological process	0.984159	1.00867	0.996414	1.0117	0.996476	1.00409	1.0077	0.648043
IPI00008580.1	Antileukoproteinase	63.64	14.3159	8.74854	1	10	10	enzyme regulator activity; protein binding	extracellular	metabolic process; regulation of biological process; reproduction	1.04143	0.991587	1.01651	0.953124	0.996635	0.97488	0.959047	0.335255
IPI00976740.1	Uncharacterized protein	34.78	5.00645	8.5874	3	1	1	catalytic activity	cytoplasm; Golgi; membrane	metabolic process	1.0764	1.01846	1.04743	0.927001	0.996662	0.961831	0.918278	0.19942
IPI01009134.1	31 kDa protein	3.46	31.1656	4.75439	8	1	1				0.882327	1.05593	0.969129	1.05533	0.99669	1.02601	1.05869	0.598032
IPI00909245.3	cDNA FLJ53010, highly similar to Soluble calcium-activated nucleotidase 1	35.14	38.9217	5.32568	4	9	9	catalytic activity; metal ion binding			0.932757	1.008	0.970379	1.03236	0.997015	1.01469	1.04566	0.398045
IPI00382436.1	Ig lambda chain V-III region SH	34.26	11.3856	6.52197	2	3	3	protein binding	extracellular; membrane	defense response; metabolic process; regulation of biological process; response to stimulus	1.01435	1.0515	1.03293	0.94947	0.997071	0.973271	0.942247	0.186804
IPI00966202.2	cDNA FLJ52285, highly similar to Vesicular integral-membrane protein VIP36	14.74	32.5571	6.53662	4	3	3		membrane		0.897089	1.01904	0.958064	1.03268	0.997133	1.01491	1.05933	0.465225
IPI00925737.1	Uncharacterized protein	4.28	20.7318	6.93213	2	1	1	catalytic activity; metal ion binding	cytoplasm	metabolic process; response to stimulus	1.17633	1.04923	1.11278	0.813989	0.997596	0.905793	0.813991	0.204936
IPI01018111.1	FK506 binding protein12	35.14	3.96291	5.78271	2	1	1	catalytic activity		cell communication; metabolic process; regulation of biological process; response to stimulus	1.03721	1.09632	1.06676	0.877898	0.997762	0.93783	0.879135	0.193447
IPI00026965.1	Isoform 1 of Ubiquitin-conjugating enzyme E2 D3	12.24	16.6764	7.79639	18	2	2	catalytic activity; nucleotide binding; protein binding	cytoplasm; cytosol; endosome; membrane; nucleus; organelle lumen	cell communication; cell death; defense response; metabolic process; regulation of biological process; response to stimulus	0.94152	1.00014	0.97083	1.00869	0.997818	1.00325	1.0334	0.390344
IPI00927418.1	Uncharacterized protein	11.74	24.6562	8.70459	8	3	3	protein binding	cytoskeleton	cell organization and biogenesis; regulation of biological process	0.891453	1.0519	0.971677	1.04203	0.997836	1.01993	1.04966	0.620616
IPI01015980.1	Uncharacterized protein	32.11	21.6453	6.53662	3	6	6	transporter activity	cytoplasm	transport	1.02358	0.991265	1.00742	1.01819	0.997907	1.00805	1.00062	0.976824
IPI00000860.2	Fibromodulin	22.87	43.1515	6.03662	3	5	5	protein binding	cytoplasm; extracellular; Golgi; organelle lumen; vacuole	cell communication; cell organization and biogenesis; development; metabolic process; regulation of biological process; response to stimulus	1.05462	1.13871	1.09667	0.85289	0.998017	0.925454	0.84388	0.177965
IPI00848298.1	Isoform 2 of Apolipoprotein A-I-binding protein	21.08	20.4175	7.29834	5	3	3				0.987461	1.08075	1.03411	0.960021	0.998054	0.979038	0.946748	0.388406
IPI00012555.2	Ficolin-1	17.79	35.0561	6.85889	5	5	5	metal ion binding; protein binding	extracellular	cell communication; regulation of biological process; response to stimulus; transport	0.96058	0.959842	0.960211	1.05128	0.998181	1.02473	1.06719	0.135707
IPI00910176.1	cDNA FLJ57995, moderately similar to Ubiquitin-conjugating enzyme E2-25 kDa	17.27	15.8001	5.63037	4	2	2	catalytic activity; protein binding			1.03304	1.04819	1.04061	0.933705	0.998867	0.966286	0.928572	0.156352
IPI00549330.7	Similar to Ig kappa chain V-IV region JI precursor	29.13	14.1199	6.01123	6	1	4	protein binding			0.987636	0.987943	0.987789	1.0269	0.998979	1.01294	1.02546	0.213457
IPI00465023.1	Putative uncharacterized protein DKFZp686O2142	9.74	21.518	8.6167	7	1	1				0.8843	0.873831	0.879066	1.21798	0.999166	1.10857	1.26108	0.171127
IPI00298860.6	cDNA FLJ78440, highly similar to Human lactoferrin	74.54	78.318	8.17725	4	3	52	metal ion binding	extracellular	cellular homeostasis; transport	1.00762	0.996688	1.00215	1.0258	0.99925	1.01253	1.01035	0.545162
IPI00978727.1	Uncharacterized protein	9.91	12.8985	4.58936	1	1	1	enzyme regulator activity		cell communication; cell differentiation; cell organization and biogenesis; development; metabolic process; regulation of biological process; response to stimulus	1.02378	0.848775	0.936277	1.12384	0.999325	1.06158	1.13383	0.363599
IPI00419585.9	Peptidyl-prolyl cis-trans isomerase A	75.76	18.0009	7.81104	23	4	13	catalytic activity; protein binding	cytoplasm; cytosol; extracellular; nucleus	cellular component movement; coagulation; metabolic process; regulation of biological process; reproduction; response to stimulus; transport	0.992907	0.965746	0.979326	1.02702	0.999379	1.0132	1.03459	0.222544
IPI00979250.1	Ig kappa chain C region	42.8	25.5588	7.6499	4	1	7				1.14784	1.06412	1.10598	0.852697	0.999384	0.926041	0.837303	0.166812
IPI00783023.1	Immunglobulin heavy chain variable region (Fragment)	32.79	13.6246	8.42627	4	1	4	protein binding			1.02053	1.2264	1.12346	0.763633	0.999411	0.881522	0.784646	0.262165
IPI00000137.1	N-acetylglucosamine-1-phosphotransferase subunit gamma	6.89	33.9522	6.94678	2	1	1		cytoplasm; extracellular; Golgi		1.0149	1.03057	1.02273	0.961472	0.999415	0.980444	0.958649	0.175524
IPI00930396.1	cDNA FLJ35812 fis, clone TESTI2006051, highly similar to Acyl-coenzyme A thioesterase 1	2.45	31.0947	6.16357	5	1	1	catalytic activity			1.00762	1.03878	1.0232	0.962903	0.99956	0.981232	0.958983	0.223134
IPI00642248.2	prostaglandin reductase 1 isoform 2	23.92	32.8742	7.1958	5	5	5	catalytic activity; metal ion binding; nucleotide binding	cytoplasm; membrane	metabolic process	0.891957	0.966618	0.929288	1.03282	0.999595	1.01621	1.09353	0.167238
IPI00479186.7	Isoform M2 of Pyruvate kinase isozymes M1/M2	55.56	57.9	7.84033	11	23	23	catalytic activity; metal ion binding; nucleotide binding; protein binding	cytoplasm; cytosol; membrane; nucleus	cell death; metabolic process	1.01573	1.00136	1.00855	0.99779	0.999643	0.998717	0.990255	0.307841
IPI00916111.3	Malate dehydrogenase, cytoplasmic	45.51	36.403	7.35693	6	14	14	catalytic activity; nucleotide binding	cytoplasm; cytoskeleton; cytosol; mitochondrion	metabolic process	0.996553	1.00976	1.00316	0.991054	0.999702	0.995378	0.992246	0.428339
IPI00784773.19	Putative uncharacterized protein	40.68	25.6857	7.59131	2	1	7	protein binding			0.96159	0.943748	0.952669	1.08835	0.999824	1.04409	1.09596	0.180201
IPI00893596.1	Protein	8.28	15.1145	5.94775	6	1	1	catalytic activity; nucleotide binding		metabolic process	1.01759	1.0358	1.0267	0.95699	0.999827	0.978409	0.952969	0.173717
IPI00026240.2	ADP-ribosyl cyclase 2	35.85	35.7011	7.79639	5	8	8	catalytic activity; nucleotide binding	membrane	development; response to stimulus	0.967352	1.01148	0.989416	1.03276	0.999967	1.01636	1.02724	0.430363
IPI00937974.2	Delta-aminolevulinic acid dehydratase	9.9	34.4975	7.1958	3	3	3	catalytic activity; metal ion binding		metabolic process	1.02559	1.004	1.01479	1.00618	1.00003	1.00311	0.98848	0.407242
IPI00337741.4	Acylamino-acid-releasing enzyme	12.43	81.1726	5.47803	5	9	9	catalytic activity	cytoplasm; membrane; nucleus	metabolic process	1.02854	1.03992	1.03423	0.946082	1.00026	0.973171	0.940962	0.158161
IPI01013193.2	Uncharacterized protein	18.39	50.1312	6.99072	5	9	9	catalytic activity		metabolic process	0.971367	1.0274	0.999383	1.02376	1.00037	1.01206	1.01269	0.716852
IPI00385985.1	Ig lambda chain V-III region LOI	45.95	11.9278	5.08447	1	2	4	protein binding	extracellular; membrane	defense response; metabolic process; regulation of biological process; response to stimulus	0.996846	0.895777	0.946311	1.03517	1.0007	1.01794	1.07569	0.311795
IPI01008905.1	Isoform 4 of Tyrosine-protein phosphatase non-receptor type substrate 1	16.1	54.8178	7.13721	5	6	6		membrane		1.04679	0.961362	1.00408	0.963006	1.00075	0.981878	0.977892	0.681394
IPI00005794.2	Uncharacterized protein	7.41	59.7199	7.92822	7	2	3	catalytic activity		metabolic process	0.999517	1.11097	1.05524	0.898116	1.00106	0.949588	0.899876	0.298306
IPI01026458.1	Protein	7.89	8.4325	9.99365	1	1	1				1.01649	1.09107	1.05378	0.905774	1.00117	0.953472	0.904811	0.239428
IPI00028203.1	Olfactory receptor 2F2	2.21	35.2707	8.32373	1	1	1	receptor activity; signal transducer activity	membrane	cell communication; regulation of biological process; response to stimulus	0.819191	1.13747	0.97833	1.02865	1.00118	1.01492	1.03739	0.840125
IPI00011937.1	Peroxiredoxin-4	53.14	30.5208	6.29053	4	9	11	antioxidant activity; catalytic activity; protein binding	cytoplasm; extracellular; mitochondrion	cell communication; metabolic process; regulation of biological process; response to stimulus	0.961029	1.04163	1.00133	1.02244	1.00122	1.01183	1.01049	0.82456
IPI00413194.1	Myosin-reactive immunoglobulin heavy chain variable region (Fragment)	28.45	12.4261	8.83643	5	1	3	protein binding			0.963546	0.948702	0.956124	1.08057	1.0013	1.04094	1.0887	0.170133
IPI00383580.4	cDNA FLJ34129 fis, clone FCBBF3010142, highly similar to Homo sapiens inositol polyphosphate-5-phosphatase F (INPP5F), transcript variant 1, mRNA	2.3	57.7638	6.75635	2	1	1				0.994685	1.06143	1.02806	0.950992	1.0014	0.976196	0.949554	0.340714
IPI01022820.1	Amyloid lambda 6 light chain variable region SAR (Fragment)	37.93	12.2869	5.0083	4	2	3	protein binding			0.971716	1.04968	1.0107	0.996699	1.00166	0.999179	0.988603	0.79584
IPI00022429.3	Alpha-1-acid glycoprotein 1	44.78	23.4968	5.021	1	5	8	protein binding	extracellular	defense response; regulation of biological process; response to stimulus; transport	0.991574	0.967439	0.979507	1.02142	1.00171	1.01157	1.03273	0.175874
IPI00829590.1	13 kDa protein	42.02	13.1945	7.85498	1	2	4				0.99649	1.08773	1.04211	0.913872	1.00176	0.957816	0.919112	0.314705
IPI00387116.1	Ig kappa chain V-III region NG9 (Fragment)	25	10.7223	6.52197	1	1	2	protein binding	extracellular; membrane	defense response; metabolic process; regulation of biological process; response to stimulus	1.06076	0.960062	1.01041	0.987732	1.00189	0.994811	0.984561	0.788002
IPI00009867.3	Keratin, type II cytoskeletal 5	34.07	62.34	7.73779	28	11	20	catalytic activity; motor activity; protein binding; structural molecule activity	cytoplasm; cytoskeleton; cytosol	cell organization and biogenesis; development	1.03538	0.976434	1.00591	0.9764	1.00204	0.98922	0.983411	0.655352
IPI01015329.1	cDNA FLJ52203, highly similar to 3'(2'),5'-bisphosphate nucleotidase 1	9.49	27.5261	5.32568	6	2	2	catalytic activity; metal ion binding		metabolic process	0.929282	1.10637	1.01783	0.954404	1.00207	0.978237	0.961104	0.707988
IPI00922165.1	Isoform 5 of Adenylate kinase 2, mitochondrial	23.66	24.6327	6.69775	9	4	4	catalytic activity; nucleotide binding		metabolic process	1.07349	1.02063	1.04706	0.947319	1.00252	0.97492	0.931102	0.199649
IPI00922736.1	cDNA FLJ59112, highly similar to Rho-GTPase-activating protein 25	3.89	32.3762	6.03662	7	1	1	enzyme regulator activity; protein binding		cell communication; metabolic process; regulation of biological process; response to stimulus	0.929124	0.906712	0.917918	1.14662	1.00252	1.07457	1.17066	0.16473
IPI00910350.1	cDNA FLJ52068, highly similar to Microtubule-associated protein RP/EB family member 1	18.49	26.5656	5.2876	5	4	4	protein binding			1.03972	0.969092	1.00441	0.956803	1.00266	0.979731	0.975434	0.617147
IPI00554711.3	Junction plakoglobin	2.01	81.6927	6.13818	1	1	1	protein binding; structural molecule activity	cytoplasm; cytoskeleton; cytosol; membrane; nucleus; organelle lumen	cell communication; cell differentiation; cell organization and biogenesis; cellular component movement; development; metabolic process; regulation of biological process; reproduction; response to stimulus; transport	0.926099	0.832804	0.879452	1.21661	1.00281	1.10971	1.26182	0.187055
IPI00004845.4	Protein NipSnap homolog 3A	9.31	28.4485	9.15869	2	2	2	protein binding	cytoplasm; cytosol		0.98574	0.954428	0.970084	1.04985	1.00334	1.02659	1.05825	0.181392
IPI00334907.3	Isoform 1 of Phosphatidylinositol transfer protein beta isoform	7.75	31.5199	6.87354	4	1	2	transporter activity	cytoplasm; endoplasmic reticulum; Golgi; membrane	development; metabolic process; transport	0.879709	1.04806	0.963885	1.05732	1.00356	1.03044	1.06905	0.529902
IPI00647366.1	quinone oxidoreductase isoform b	14.92	31.5085	8.47021	5	2	2	catalytic activity; metal ion binding	cytoplasm; Golgi	metabolic process	0.901645	1.05564	0.978642	1.0223	1.00361	1.01295	1.03506	0.701454
IPI00219018.7	Glyceraldehyde-3-phosphate dehydrogenase	45.67	36.0304	8.45557	4	11	11	catalytic activity; nucleotide binding; protein binding	cytoplasm; cytoskeleton; cytosol; membrane; nucleus	cell death; cell organization and biogenesis; metabolic process; regulation of biological process	0.995415	1.01486	1.00514	1.01632	1.00379	1.01005	1.00489	0.712007
IPI00014282.1	Olfactory receptor 5I1	5.1	36.0247	7.98682	1	1	1	receptor activity; signal transducer activity	membrane	cell communication; regulation of biological process; response to stimulus	0.946819	1.12699	1.0369	0.928347	1.00386	0.966104	0.931719	0.543876
IPI00783471.1	Immunglobulin heavy chain variable region (Fragment)	23.26	14.5382	8.77783	2	2	3	protein binding			1.08168	1.02674	1.05421	0.910281	1.00392	0.9571	0.907884	0.215541
IPI00010154.3	Rab GDP dissociation inhibitor alpha	27.74	50.5501	5.13525	3	4	10	enzyme regulator activity; protein binding	cytoplasm; cytosol	cell communication; metabolic process; regulation of biological process; response to stimulus; transport	0.917023	0.984248	0.950635	1.03894	1.00392	1.02143	1.07447	0.202716
IPI00384404.4	Rheumatoid factor RF-ET9 (Fragment)	29.57	12.6182	8.79248	3	2	3	protein binding			1.0041	1.04132	1.02271	1.02855	1.00412	1.01633	0.993767	0.801475
IPI00828061.1	Anti-mucin1 heavy chain variable region (Fragment)	45.97	13.8996	5.41455	9	1	4	protein binding			0.878219	1.11833	0.998274	0.99339	1.00424	0.998815	1.00054	0.99682
IPI00220143.4	Maltase-glucoamylase, intestinal	2.37	209.72	5.50342	2	3	3	catalytic activity	membrane	metabolic process	0.886361	1.06104	0.9737	1.03689	1.00428	1.02059	1.04815	0.650418
IPI00872780.2	cDNA FLJ51794, highly similar to Annexin A4	11.71	33.5309	5.85889	2	2	3	metal ion binding	cytoplasm	coagulation; regulation of biological process	1.0435	1.06484	1.05417	0.897619	1.00436	0.950989	0.902122	0.19846
IPI00829810.1	13 kDa protein	18.97	12.7504	9.24658	1	2	2				0.979068	1.09335	1.03621	0.924763	1.00458	0.964672	0.930962	0.41261
IPI00878876.1	Uncharacterized protein	8.33	13.2829	8.90967	2	1	1				1.01151	0.917772	0.964641	1.06511	1.00464	1.03487	1.07281	0.335012
IPI00980890.2	cDNA FLJ58780, highly similar to Homo sapiens lysosomal-associated membrane protein 2 (LAMP2), transcript variant LAMP2B, mRNA	7.71	39.7868	5.66846	6	3	3		membrane		1.03611	0.971951	1.00403	0.999522	1.00506	1.00229	0.998267	0.961899
IPI00384444.6	Keratin, type I cytoskeletal 14	31.36	51.5294	5.16064	9	5	12	protein binding; structural molecule activity	cytoplasm; cytoskeleton; cytosol; mitochondrion; nucleus; organelle lumen	cell differentiation; cell organization and biogenesis; development; response to stimulus	1.02509	0.935287	0.980189	1.01465	1.00532	1.00998	1.0304	0.577018
IPI00967794.1	Uncharacterized protein	13.4	10.8365	8.00146	16	1	1		cytoplasm; mitochondrion		0.810472	1.11699	0.963731	1.04929	1.00622	1.02775	1.06643	0.719241
IPI00902652.1	cDNA FLJ37148 fis, clone BRACE2025333, highly similar to Homo sapiens Na+/H+ exchange regulatory co-factor (NHERF) mRNA	29.67	29.4191	6.80029	2	6	6	protein binding			1.05072	1.01294	1.03183	0.923679	1.00634	0.96501	0.935241	0.279215
IPI00735451.4	Immunolgoobulin heavy chain	52.99	12.6663	8.26514	1	4	5				1.03166	0.975503	1.00358	1.01029	1.00682	1.00855	1.00496	0.876026
IPI00926612.1	Uncharacterized protein	0.86	148.727	7.13721	2	1	1	protein binding	cytoplasm; membrane		0.976197	1.00445	0.990324	1.01286	1.00684	1.00985	1.01972	0.308905
IPI00443767.2	Uncharacterized protein	1.34	68.0755	5.69385	3	1	1	catalytic activity; nucleotide binding	cytoskeleton	metabolic process	0.882162	1.05877	0.970466	1.03401	1.00685	1.02043	1.05148	0.632279
IPI00386879.1	cDNA FLJ14473 fis, clone MAMMA1001080, highly similar to Homo sapiens SNC73 protein (SNC73) mRNA	51.42	53.0542	6.85889	4	2	19	protein binding	membrane		1.03099	0.930865	0.980928	1.01584	1.00695	1.0114	1.03106	0.60608
IPI00000105.4	Major vault protein	1.68	99.2659	5.47803	2	2	2	protein binding	cytoplasm; membrane; nucleus	response to stimulus; transport	0.851428	1.05539	0.953409	1.06259	1.00699	1.03479	1.08536	0.521866
IPI00019755.3	Glutathione S-transferase omega-1	42.74	27.548	6.59521	3	11	11	antioxidant activity; catalytic activity; protein binding	cytoplasm; cytosol	cellular homeostasis; metabolic process; regulation of biological process; response to stimulus	0.987027	0.987056	0.987042	0.987406	1.00704	0.997223	1.01032	0.408619
IPI00010779.4	Isoform 1 of Tropomyosin alpha-4 chain	47.18	28.5045	4.69092	5	1	13	metal ion binding; protein binding; structural molecule activity	cytoplasm; cytoskeleton; cytosol	cellular component movement; response to stimulus	1.13369	1.08253	1.10811	0.80894	1.00709	0.908015	0.819427	0.189695
IPI00014151.3	26S proteasome non-ATPase regulatory subunit 6	9	45.5023	5.61768	6	3	3	catalytic activity; protein binding	cytoplasm; cytosol; nucleus; organelle lumen; proteasome	cell communication; cell death; metabolic process; regulation of biological process; response to stimulus	0.583974	1.00882	0.796397	1.33147	1.00726	1.16936	1.46832	0.297542
IPI00152189.2	Putative uncharacterized protein	24.39	13.0155	7.28369	1	3	3				1.0033	1.01342	1.00836	0.934176	1.00735	0.970763	0.962715	0.415863
IPI00294158.1	Biliverdin reductase A	18.58	33.4073	6.44287	2	6	6	catalytic activity; metal ion binding; nucleotide binding	cytoplasm; cytosol	metabolic process	1.05193	0.990083	1.02101	1.01441	1.00747	1.01094	0.990141	0.776929
IPI00418262.5	Fructose-bisphosphate aldolase	24.39	48.3778	8.07471	9	6	9	catalytic activity		metabolic process	0.95182	0.942977	0.947399	1.05389	1.00755	1.03072	1.08795	0.0716422
IPI00383539.5	Citrate synthase	12.58	50.3997	7.89893	20	4	5	catalytic activity		metabolic process	1.01795	0.93411	0.97603	1.02083	1.00792	1.01437	1.03929	0.461385
IPI00385264.1	Ig mu heavy chain disease protein	45.78	43.0303	5.23682	1	2	15	protein binding	membrane	response to stimulus	0.95474	1.00182	0.97828	0.999827	1.00796	1.00389	1.02618	0.39586
IPI00418774.3	Isoform 1 of Coiled-coil domain-containing protein 73	1.39	124.077	5.57959	1	1	1	metal ion binding			1.07427	1.0179	1.04609	0.916971	1.00807	0.962521	0.920117	0.259091
IPI00641153.3	Isoform 1 of Golgi apparatus protein 1	11.87	134.464	6.90283	3	11	11	protein binding	cytoplasm; Golgi; membrane	cell communication; cell differentiation; development; metabolic process; regulation of biological process; response to stimulus	0.942761	0.954278	0.948519	1.09289	1.00846	1.05068	1.1077	0.138663
IPI00646304.4	Peptidyl-prolyl cis-trans isomerase B	30.56	23.7275	9.40771	5	6	7	catalytic activity; protein binding	cytoplasm; endoplasmic reticulum; organelle lumen	cell organization and biogenesis; metabolic process	1.00765	0.999	1.00333	1.00733	1.00857	1.00795	1.00461	0.400893
IPI00291922.2	Proteasome subunit alpha type-5	24.9	26.3942	4.79248	2	4	4	catalytic activity; protein binding	cytoplasm; cytosol; nucleus; organelle lumen; proteasome	cell communication; cell death; metabolic process; regulation of biological process; response to stimulus	1.00911	0.963112	0.986111	0.994295	1.00899	1.00164	1.01575	0.585984
IPI00328143.2	Isoform 2 of G kinase-anchoring protein 1	2.22	36.1038	9.26123	2	1	1	catalytic activity			0.994642	0.991427	0.993035	1.00645	1.00922	1.00784	1.0149	0.0199576
IPI00005159.3	Actin-related protein 2	22.34	44.7322	6.7417	4	7	7	nucleotide binding; protein binding	cytoplasm; cytoskeleton	cellular component movement	1.01332	0.981481	0.997401	1.00648	1.00936	1.00792	1.01055	0.578037
IPI00792841.2	cDNA FLJ46620 fis, clone TLUNG2000654, highly similar to Keratin, type II cytoskeletal 7	11.01	49.0051	5.47803	16	1	7	structural molecule activity	cytoskeleton		1.06766	1.01942	1.04354	0.919722	1.00936	0.964541	0.924297	0.26084
IPI00328960.2	Isoform 1 of V-set and immunoglobulin domain-containing protein 10-like	7.04	91.5684	7.78174	2	5	5	protein binding	membrane		0.925165	1.0082	0.966683	0.969196	1.00963	0.989413	1.02351	0.671306
IPI00382440.1	Ig lambda chain V-IV region Hil	17.76	11.5096	6.50732	1	1	1	protein binding	extracellular; membrane	defense response; metabolic process; regulation of biological process; response to stimulus	1.00786	0.997518	1.00269	0.962839	1.00973	0.986285	0.983639	0.565019
IPI00910983.1	cDNA FLJ59402, highly similar to Eukaryotic translation initiation factor 4B	3.53	40.7296	5.96045	5	1	1	RNA binding		metabolic process	0.915567	1.00514	0.960353	1.0599	1.00977	1.03484	1.07756	0.283809
IPI00007853.2	Gamma-interferon-inducible lysosomal thiol reductase	13.2	27.945	4.88135	1	3	3	catalytic activity	cytoplasm; extracellular; membrane; organelle lumen; vacuole	cell communication; cell proliferation; defense response; metabolic process; regulation of biological process; response to stimulus	0.889181	0.999804	0.944492	1.03579	1.00993	1.02286	1.08297	0.301686
IPI00220667.3	Isoform 4 of Hexokinase-1	2.87	101.039	6.96143	7	2	2	catalytic activity; nucleotide binding		metabolic process	0.934684	0.923716	0.9292	1.12806	1.00994	1.069	1.15045	0.142499
IPI00021536.2	Calmodulin-like protein 5	80.14	15.8828	4.43701	1	8	8	metal ion binding		cell communication; development; regulation of biological process; response to stimulus	0.992122	0.992588	0.992355	0.994965	1.00995	1.00246	1.01018	0.3101
IPI00008997.5	WAP four-disulfide core domain protein 1	5	23.9611	8.38232	1	1	1	enzyme regulator activity	extracellular	cell growth; cell organization and biogenesis; cell proliferation; metabolic process; regulation of biological process; response to stimulus	0.971916	1.15109	1.0615	0.87862	1.00995	0.944285	0.889574	0.401943
IPI00218928.2	Isoform 3B of Desmocollin-3	8.22	93.3952	6.31592	2	5	6	metal ion binding	membrane		1.04153	1.19448	1.11801	0.81668	1.01046	0.91357	0.817143	0.239524
IPI00967162.1	13 kDa protein	22.22	12.9329	8.1333	2	2	2			cell communication; regulation of biological process; response to stimulus	0.962163	0.981217	0.97169	1.03609	1.01058	1.02333	1.05315	0.0833144
IPI00027253.3	Gamma-aminobutyric acid receptor-associated protein	5.98	13.9093	8.79248	1	1	1	protein binding	cytoplasm; cytoskeleton; endoplasmic reticulum; Golgi; membrane; vacuole	cell communication; cell death; cell organization and biogenesis; metabolic process; response to stimulus; transport	0.99417	0.950106	0.972138	1.04357	1.01059	1.02708	1.05652	0.183969
IPI00465248.5	Isoform alpha-enolase of Alpha-enolase	56.45	47.1393	7.38623	14	19	21	catalytic activity; DNA binding; metal ion binding; protein binding	cytoplasm; cytosol; membrane; nucleus	cell growth; cell organization and biogenesis; metabolic process; regulation of biological process; response to stimulus	1.00589	0.982442	0.994166	1.01178	1.01065	1.01121	1.01715	0.283594
IPI00025318.1	SH3 domain-binding glutamic acid-rich-like protein	66.67	12.7664	5.24951	1	8	8	catalytic activity; protein binding	cytoplasm; nucleus	cellular homeostasis; regulation of biological process	0.999246	0.961699	0.980472	1.01064	1.01089	1.01077	1.0309	0.247969
IPI00909008.1	cDNA FLJ51067, highly similar to DNA damage-binding protein 1	2.78	111.891	5.22412	11	3	3	protein binding	nucleus		0.810668	0.905105	0.857886	1.23833	1.01093	1.12463	1.31093	0.162605
IPI01020841.1	Uncharacterized protein	16.55	16.0099	7.88428	8	3	3	protein binding	cytoplasm; endosome; membrane; vacuole	cell differentiation; cell organization and biogenesis; cellular component movement; regulation of biological process; transport	1.03519	1.07143	1.05331	0.915793	1.01117	0.963481	0.914718	0.220341
IPI00943181.1	Uncharacterized protein	16.14	29.1083	6.7124	1	4	4		proteasome		0.92249	0.968852	0.945671	1.01208	1.01119	1.01164	1.06975	0.104517
IPI00549355.2	Isoform 3 of Dynein assembly factor 1, axonemal	1.44	47.2373	5.23682	3	1	1				0.99304	1.12329	1.05817	0.885052	1.0112	0.948126	0.89601	0.348743
IPI00217949.12	Ubiquitin-conjugating enzyme E2 S	5.41	23.8305	8.38232	1	1	1	catalytic activity; nucleotide binding	nucleus	cell division; cell organization and biogenesis; metabolic process; regulation of biological process	1.18756	1.10748	1.14752	0.736361	1.01129	0.873826	0.76149	0.196079
IPI01016026.1	cDNA FLJ53202, highly similar to Exportin-2	2.39	85.4181	5.47803	6	2	2	protein binding		transport	0.881654	0.844182	0.862918	1.13913	1.01142	1.07527	1.24609	0.0857557
IPI00942117.2	cysteine-rich secretory protein 3 isoform 1 precursor	39.53	29.0458	7.79639	4	8	8				0.946011	0.988081	0.967046	1.02809	1.01157	1.01983	1.05458	0.144594
IPI00005474.5	Isoform 1 of Phospholysine phosphohistidine inorganic pyrophosphate phosphatase	7.78	29.1469	6.15088	1	1	1	catalytic activity; metal ion binding; protein binding	cytoplasm; cytosol; nucleus; organelle lumen	metabolic process	0.514871	1.51516	1.01502	1.36897	1.01165	1.19031	1.1727	0.772721
IPI00296654.2	Bactericidal/permeability-increasing protein-like 1	34.28	49.1417	8.71924	2	13	13		extracellular		0.984128	0.999552	0.99184	1.019	1.01186	1.01543	1.02378	0.108956
IPI00829979.3	Similar to Ig heavy chain V-I region HG3 precursor	28.21	12.9833	9.17334	3	1	3				1.05685	1.00739	1.03212	0.935591	1.01187	0.973731	0.943428	0.327645
IPI00384401.1	Myosin-reactive immunoglobulin kappa chain variable region (Fragment)	31.19	11.7539	8.51416	5	1	3	protein binding			1.07761	0.897299	0.987454	0.97773	1.01195	0.99484	1.00748	0.943145
IPI01018712.1	ACTA2 protein (Fragment)	28.48	36.7832	5.35107	4	2	8	nucleotide binding; structural molecule activity	cytoskeleton		0.956669	0.996746	0.976708	0.982919	1.01199	0.997454	1.02124	0.4902
IPI00156689.3	Synaptic vesicle membrane protein VAT-1 homolog	22.14	41.8934	6.29053	4	7	7	catalytic activity; metal ion binding; nucleotide binding	cytoplasm; membrane; mitochondrion	cell organization and biogenesis; metabolic process; regulation of biological process	0.982256	0.912881	0.947569	1.03671	1.01209	1.0244	1.08108	0.172097
IPI00945158.1	cDNA FLJ60023	28.89	15.1816	4.64014	6	2	2	catalytic activity		metabolic process	1.02562	0.905599	0.96561	0.994062	1.01222	1.00314	1.03887	0.599395
IPI00550918.2	Isoform 2 of Collagen alpha-1(XIV) chain	7.02	191.783	5.37646	5	10	10	protein binding			0.962307	1.00366	0.982984	0.99695	1.01224	1.0046	1.02199	0.430239
IPI00032293.1	Cystatin-C	61.64	15.7891	8.74854	1	7	7	enzyme regulator activity; protein binding	extracellular	cell organization and biogenesis; defense response; development; metabolic process; regulation of biological process; response to stimulus	1.02079	0.978681	0.999736	1.00636	1.01228	1.00932	1.00959	0.696303
IPI01010887.1	cDNA FLJ52062, highly similar to Erythrocyte band 7 integral membrane protein	37.13	25.9478	7.38623	4	5	5		cytoplasm; membrane		0.987594	0.950086	0.96884	1.04676	1.01236	1.02956	1.06267	0.139746
IPI00797738.1	Cytochrome c oxidase subunit 6B1	10.68	12.0276	7.29834	1	1	1	catalytic activity; transporter activity	cytoplasm; mitochondrion		0.888964	0.993846	0.941405	1.08967	1.01244	1.05105	1.11647	0.234267
IPI00790166.3	cDNA FLJ54260, highly similar to Monoglyceride lipase	18.02	31.1288	6.45557	8	4	4	catalytic activity	membrane	metabolic process	1.04964	0.99193	1.02079	0.887144	1.01252	0.949832	0.930492	0.411984
IPI00387098.1	Ig kappa chain V-I region OU	34.26	11.7697	9.90576	5	2	3	protein binding	extracellular; membrane	defense response; metabolic process; regulation of biological process; response to stimulus	1.02418	0.926531	0.975356	1.03202	1.0126	1.02231	1.04814	0.445085
IPI00382733.2	Isoform 3 of Leucine-rich repeat flightless-interacting protein 1	4.79	82.6386	4.61475	5	3	3				0.732711	1.01026	0.871485	1.1793	1.01294	1.09612	1.25776	0.299432
IPI00830122.2	A30	23.08	12.7704	8.67529	1	2	2				0.978699	0.984464	0.981581	1.01059	1.01295	1.01177	1.03075	0.0104787
IPI00009997.1	N-acetyllactosaminide beta-1,3-N-acetylglucosaminyltransferase	8.92	47.0889	7.1958	2	3	3	catalytic activity	cytoplasm; Golgi; membrane	metabolic process	0.947431	1.11336	1.0304	0.961325	1.01336	0.987343	0.958217	0.669549
IPI00984167.1	Similar to Anti-streptococcal/anti-myosin immunoglobulin lambda light chain variable region	24.55	11.6417	4.83057	1	1	2				1.04504	0.930589	0.987815	1.00875	1.0134	1.01107	1.02355	0.724006
IPI00640741.1	19 kDa protein	71.35	18.9637	6.91748	3	8	11	antioxidant activity; catalytic activity		metabolic process	0.927729	1.00556	0.966645	1.00403	1.01342	1.00873	1.04353	0.395431
IPI00002147.4	Chitinase-3-like protein 1	19.84	42.5984	8.45557	1	6	6	catalytic activity; structural molecule activity	cytoplasm; endoplasmic reticulum; extracellular	cell communication; defense response; development; metabolic process; regulation of biological process; response to stimulus; transport	0.941384	1.02469	0.983037	1.01043	1.01395	1.01219	1.02966	0.556707
IPI01011689.1	cDNA FLJ54235, highly similar to Ceroid-lipofuscinosis neuronal protein 5	3.3	31.9618	5.65576	3	1	1		cytoplasm; organelle lumen; vacuole	cell organization and biogenesis	1.19784	0.821587	1.00971	0.98684	1.01411	1.00048	0.99085	0.965397
IPI00022774.3	Transitional endoplasmic reticulum ATPase	9.31	89.2657	5.26221	1	5	5	catalytic activity; nucleotide binding; protein binding; RNA binding	chromosome; cytoplasm; cytosol; endoplasmic reticulum; nucleus; organelle lumen; proteasome	cell communication; cell death; cell organization and biogenesis; metabolic process; regulation of biological process; reproduction; response to stimulus; transport	0.984504	0.987108	0.985806	1.01075	1.0142	1.01248	1.02705	0.00649942
IPI00976928.1	Similar to Myosin-reactive immunoglobulin heavy chain variable region	54.81	11.2775	7.97217	6	3	4	catalytic activity			0.948636	1.01197	0.980303	0.996619	1.01435	1.00548	1.02569	0.523877
IPI00792916.2	glucosidase 2 subunit beta isoform 2	18.1	59.1407	4.42432	7	8	8				0.973637	0.995035	0.984336	1.00792	1.01439	1.01116	1.02725	0.138465
IPI00003469.1	Ig kappa chain V-I region WEA	30.56	11.8328	8.90967	5	1	2	protein binding	extracellular; membrane	defense response; metabolic process; regulation of biological process; response to stimulus	1.08344	0.884819	0.984129	1.1033	1.01475	1.05903	1.0761	0.562093
IPI00165360.5	3-mercaptopyruvate sulfurtransferase	9.09	33.1576	6.59521	2	1	1	catalytic activity	cytoplasm; membrane; mitochondrion	metabolic process; response to stimulus	1.02687	0.966267	0.996568	0.996775	1.01481	1.00579	1.00926	0.797889
IPI00000692.2	Chloride intracellular channel protein 3	13.56	26.6317	6.43018	2	2	2	protein binding; transporter activity	cytoplasm; membrane; nucleus	cell communication; regulation of biological process; response to stimulus; transport	0.992851	0.941935	0.967393	1.00956	1.01521	1.01239	1.04651	0.221095
IPI00397949.3	Isoform 2 of G-protein coupled receptor 56	1.02	77.0228	8.44092	3	1	1	receptor activity; signal transducer activity	membrane	cell communication; regulation of biological process; response to stimulus	1.03657	1.04396	1.04026	0.916702	1.01546	0.966081	0.928687	0.272822
IPI00171196.2	Isoform 3 of Keratin, type I cytoskeletal 13	48.57	45.8386	4.88135	14	12	20				1.01376	0.962319	0.988039	1.00502	1.01547	1.01025	1.02247	0.486621
IPI00942032.1	Anterior gradient protein 2 homolog	9.71	19.9666	8.99756	2	1	1	protein binding	cytoplasm; endoplasmic reticulum; extracellular; mitochondrion	transport	1.05913	1.02824	1.04368	0.912189	1.01547	0.96383	0.923487	0.276642
IPI00965413.1	Calpastatin	19.27	47.7946	4.70361	22	7	7	enzyme regulator activity			1.00301	0.977146	0.990078	0.99417	1.01556	1.00487	1.01494	0.471257
IPI01021703.1	Isoform 2 of Lactoylglutathione lyase	21.3	19.0306	6.04932	2	3	3				1.0385	1.00345	1.02097	0.931048	1.01584	0.973444	0.953445	0.408999
IPI00027107.5	elongation factor Tu, mitochondrial precursor	3.52	49.8433	7.60596	1	2	2	catalytic activity; nucleotide binding; RNA binding		metabolic process	0.9706	0.977008	0.973804	0.976018	1.01585	0.995934	1.02273	0.387067
IPI00395676.1	Isoform 2 of UTP--glucose-1-phosphate uridylyltransferase	35.21	55.6421	7.88428	10	14	14	catalytic activity		metabolic process	0.91374	0.947162	0.930451	1.04115	1.01592	1.02853	1.10542	0.0426759
IPI00106668.5	perilipin-3 isoform 3	27.49	45.7752	5.42725	3	6	6				1.01918	0.945934	0.982557	1.00649	1.01637	1.01143	1.02939	0.516378
IPI00658109.1	Isoform 1 of Creatine kinase U-type, mitochondrial	8.63	47.0072	8.33838	16	3	3	catalytic activity; nucleotide binding	cytoplasm; membrane; mitochondrion	metabolic process	0.932433	0.914303	0.923368	1.12182	1.01646	1.06914	1.15787	0.112266
IPI00909586.1	cDNA FLJ52123, highly similar to Platelet-activating factor acetylhydrolase IB alpha subunit	9.76	23.4024	7.29834	5	2	2	catalytic activity; protein binding	cytoplasm; cytoskeleton	cell division; cell organization and biogenesis; transport	0.930591	0.94491	0.93775	1.06345	1.01648	1.03997	1.109	0.0531364
IPI00296197.2	Nucleotide exchange factor SIL1	14.97	52.052	5.36377	3	5	5	protein binding	cytoplasm; endoplasmic reticulum; organelle lumen	metabolic process; transport	0.977328	1.00465	0.990989	0.959968	1.01652	0.988244	0.99723	0.93833
IPI00002818.1	Isoform 1 of Kallikrein-11	28.4	27.4479	8.42627	3	6	6	catalytic activity	extracellular	metabolic process	1.03965	0.92541	0.98253	1.051	1.01715	1.03408	1.05246	0.478089
IPI00003217.3	Proteasome subunit beta type-7	7.58	29.9462	7.6792	3	2	2	catalytic activity; protein binding	cytoplasm; cytosol; nucleus; organelle lumen; proteasome	cell communication; cell death; metabolic process; regulation of biological process; reproduction; response to stimulus	0.959898	0.981006	0.970452	1.02365	1.01737	1.02051	1.05158	0.0451393
IPI00003865.1	Isoform 1 of Heat shock cognate 71 kDa protein	55.73	70.8542	5.51611	21	24	31	catalytic activity; nucleotide binding; protein binding	cell surface; cytoplasm; cytosol; extracellular; membrane; nucleus; organelle lumen	cell communication; cell organization and biogenesis; metabolic process; regulation of biological process; reproduction; response to stimulus; transport	0.965187	0.960486	0.962836	1.0303	1.01753	1.02392	1.06344	0.0121944
IPI00829812.3	13 kDa protein	18.97	12.5022	7.07861	2	1	2				0.975309	1.05382	1.01456	0.956708	1.01759	0.987149	0.972978	0.636451
IPI00910262.1	Isoform 4 of Periostin	7.19	83.7971	8.17725	6	3	3	protein binding			1.01236	0.861894	0.937127	1.02146	1.01763	1.01954	1.08795	0.387748
IPI00382421.1	Ig lambda chain V-I region NEW	26.13	11.4457	8.00146	2	2	3	protein binding	extracellular; membrane	defense response; metabolic process; regulation of biological process; response to stimulus	1.05404	1.06136	1.0577	0.849579	1.01786	0.93372	0.882783	0.278863
IPI00922213.2	cDNA FLJ53292, highly similar to Homo sapiens fibronectin 1 (FN1), transcript variant 5, mRNA	18.34	111.234	6.21436	3	1	12	protein binding	extracellular		0.87158	0.980685	0.926133	1.10357	1.01791	1.06074	1.14534	0.191806
IPI00374666.1	Insulin growth factor-like family member 1	26.36	12.3537	7.86963	1	2	2	protein binding	extracellular		1.03766	0.960673	0.999167	0.981907	1.01872	1.00031	1.00115	0.980974
IPI00332511.5	Serine/threonine-protein phosphatase 2A 55 kDa regulatory subunit B alpha isoform	7.38	51.6595	6.20166	15	3	3	catalytic activity; enzyme regulator activity; protein binding	cytoplasm; cytosol	cell communication; metabolic process; regulation of biological process; response to stimulus	1.0108	0.88335	0.947075	1.12015	1.01887	1.06951	1.12928	0.271445
IPI00418446.4	Isoform 2 of Acid ceramidase	25.06	46.4737	7.85498	4	9	9	catalytic activity			0.98181	0.982414	0.982112	1.02381	1.01892	1.02137	1.03997	0.00392275
IPI00102281.3	Retroviral-like aspartic protease 1	3.79	36.9681	5.43994	1	1	1	catalytic activity	membrane	development; metabolic process	0.94101	0.986283	0.963647	1.04588	1.019	1.03244	1.07139	0.120534
IPI00908463.2	Uncharacterized protein	5.2	59.74	6.80029	4	3	3	protein binding			0.84663	1.01426	0.930445	1.08467	1.019	1.05184	1.13046	0.309895
IPI00981527.1	Uncharacterized protein	21.57	11.4907	5.16064	14	2	2	catalytic activity		metabolic process	1.15315	0.901458	1.0273	1.02907	1.0192	1.02414	0.996915	0.982216
IPI00018206.4	Aspartate aminotransferase, mitochondrial	13.49	47.4873	9.01221	3	5	5	catalytic activity	cytoplasm; membrane; mitochondrion; organelle lumen	metabolic process; response to stimulus; transport	1.01045	1.03004	1.02025	0.935964	1.01968	0.977822	0.958419	0.427783
IPI00026530.4	Protein ERGIC-53	6.86	57.513	6.771	1	2	2	metal ion binding; protein binding	cytoplasm; endoplasmic reticulum; Golgi; membrane	cell organization and biogenesis; coagulation; metabolic process; regulation of biological process; response to stimulus; transport	0.871429	0.979018	0.925223	1.09637	1.02007	1.05822	1.14375	0.181255
IPI00432416.4	Isoform LYN B of Tyrosine-protein kinase Lyn	8.96	55.9975	6.49365	18	4	4	catalytic activity; nucleotide binding; protein binding		metabolic process	0.924453	0.917369	0.920911	1.07701	1.02026	1.04863	1.13869	0.0466367
IPI00895925.1	Isoform 3 of Inhibitor of growth protein 4	6.22	25.5376	8.23584	1	1	1	metal ion binding; protein binding			0.978796	1.1067	1.04275	0.902252	1.02041	0.961331	0.921921	0.448441
IPI00977773.2	cDNA FLJ59472, highly similar to Tripeptidyl-peptidase 1	36.42	37.7811	5.85889	6	7	7	catalytic activity		metabolic process	1.01896	0.986067	1.00251	1.0283	1.02083	1.02456	1.022	0.321057
IPI00386132.1	Ig kappa chain V-IV region JI	36.84	14.6233	6.58057	5	1	5	protein binding	extracellular; membrane	defense response; metabolic process; regulation of biological process; response to stimulus	0.976246	1.04351	1.00988	0.950691	1.02086	0.985776	0.976133	0.669086
IPI00745893.2	small ubiquitin-related modifier 2 isoform b precursor	16.9	8.106	5.41455	8	1	1				0.980172	0.996465	0.988319	0.999893	1.0212	1.01055	1.02249	0.239289
IPI01012902.2	cDNA FLJ60958, highly similar to Homo sapiens SGT1, suppressor of G2 allele of SKP1 (SUGT1), mRNA	5.42	31.669	5.50342	3	1	1	protein binding			1.08898	0.945104	1.01704	0.956858	1.02151	0.989184	0.972609	0.757694
IPI00939169.1	Isoform 3 of Attractin	6.76	133.613	6.97607	4	9	9	protein binding			1.00075	0.98211	0.99143	0.992591	1.02164	1.00712	1.01582	0.45938
IPI00329801.12	Annexin A5	33.44	35.9144	5.04639	6	8	9	enzyme regulator activity; metal ion binding; protein binding	cell surface; cytoplasm; extracellular; membrane	cell communication; cell death; cell organization and biogenesis; coagulation; regulation of biological process; response to stimulus	0.952609	0.958596	0.955603	1.02508	1.02179	1.02344	1.07098	0.00252421
IPI00465085.3	Isoform 1 of Nicotinate phosphoribosyltransferase	8.55	57.542	5.68115	5	3	3	catalytic activity	cytoplasm; cytosol; Golgi; nucleus	metabolic process; response to stimulus	1.05754	0.919932	0.988736	1.08499	1.0222	1.0536	1.0656	0.481451
IPI00640357.1	ubiquitin carboxyl-terminal hydrolase 14 isoform b	1.74	52.3523	5.78271	2	1	1	catalytic activity; protein binding	cytoplasm	metabolic process	1.0264	1.03903	1.03272	0.922296	1.02234	0.972318	0.941516	0.353645
IPI00480192.1	Uncharacterized protein	29.15	22.9291	6.0874	3	4	4	transporter activity	extracellular	transport	0.975897	0.947177	0.961537	1.01894	1.02243	1.02068	1.06151	0.0549295
IPI00956138.1	AMP deaminase 3 4	3.13	71.1766	6.99072	8	2	2	catalytic activity		metabolic process	1.00766	0.883367	0.945514	1.06892	1.02248	1.0457	1.10596	0.270099
IPI00024095.3	Annexin A3	46.44	36.3527	5.92236	6	13	13	enzyme regulator activity; metal ion binding	cytoplasm; membrane	cellular component movement; defense response; development; metabolic process; regulation of biological process; response to stimulus; transport	0.931324	0.977458	0.954391	1.03296	1.02266	1.02781	1.07693	0.0898735
IPI00025019.3	Proteasome subunit beta type-1	21.58	26.4724	8.1333	2	4	4	catalytic activity; protein binding	cytoplasm; cytosol; nucleus; organelle lumen; proteasome	cell communication; cell death; metabolic process; regulation of biological process; reproduction; response to stimulus	0.948838	1.02376	0.986299	1.00763	1.02277	1.0152	1.0293	0.528521
IPI00010133.3	Coronin-1A	36.88	50.9938	6.68311	3	18	18	protein binding	cytoplasm; cytoskeleton; membrane; nucleus	cell organization and biogenesis; cell proliferation; cellular component movement; defense response; regulation of biological process; response to stimulus; transport	0.987182	0.942451	0.964816	1.03307	1.02303	1.02805	1.06554	0.11011
IPI01022175.1	cDNA FLJ55805, highly similar to Keratin, type II cytoskeletal 4	42.83	51.7272	6.81494	16	18	22	structural molecule activity	cytoskeleton		1.02384	0.951043	0.987442	1.02868	1.02307	1.02588	1.03892	0.40284
IPI00382869.1	Farnesyl pyrophosphate synthetase like-4 protein (Fragment)	12.64	39.6277	4.98291	5	4	4	catalytic activity		metabolic process	0.909254	1.0024	0.955827	1.0088	1.02327	1.01604	1.06299	0.329703
IPI00974078.1	18 kDa protein	4.57	18.3455	6.26514	2	1	1				0.96806	0.965204	0.966632	1.0375	1.02365	1.03058	1.06615	0.0120102
IPI00296165.7	Complement C1r subcomponent	22.27	80.0668	6.21436	8	11	11	catalytic activity; metal ion binding	extracellular	defense response; metabolic process; regulation of biological process; response to stimulus	0.908337	0.99863	0.953483	1.04573	1.02377	1.03475	1.08523	0.222376
IPI00465256.4	GTP:AMP phosphotransferase, mitochondrial	18.94	25.5495	9.15869	3	4	4	catalytic activity; nucleotide binding; protein binding	cytoplasm; mitochondrion; organelle lumen	coagulation; metabolic process; response to stimulus	1.00372	1.04299	1.02336	0.933769	1.02385	0.978809	0.956471	0.460348
IPI00220373.5	Insulin-degrading enzyme	5.69	117.893	6.60986	3	5	5	catalytic activity; metal ion binding; nucleotide binding; protein binding	cytoplasm; cytosol; extracellular; membrane; mitochondrion; nucleus	cell communication; cell organization and biogenesis; cellular homeostasis; development; metabolic process; regulation of biological process; reproduction; response to stimulus	1.00754	1.04387	1.02571	0.959618	1.02403	0.991824	0.966968	0.456245
IPI00965653.1	12 kDa protein	30.63	12.1829	4.48779	12	1	3				0.989436	0.96437	0.976903	1.0195	1.02443	1.02197	1.04613	0.0718037
IPI00297444.4	Isoform 1 of CD177 antigen	13.04	46.3325	6.29053	3	5	5		membrane	cellular component movement; coagulation; response to stimulus	0.923036	0.957896	0.940466	1.09948	1.0247	1.06209	1.12932	0.0983666
IPI00024403.1	Copine-3	6.33	60.0921	5.84619	16	3	3	catalytic activity; protein binding; transporter activity	cytoplasm; cytosol	metabolic process; transport	0.973565	0.915348	0.944457	1.04674	1.02489	1.03581	1.09673	0.0989257
IPI00910028.1	cDNA FLJ54376, highly similar to Complement C2	14.23	56.4305	7.84033	10	2	6	catalytic activity; protein binding		metabolic process	0.90837	0.934214	0.921292	1.11459	1.02492	1.06976	1.16115	0.0861966
IPI00945236.1	cDNA, FLJ79099, highly similar to Homo sapiens breast cancer 1, early onset (BRCA1), transcript variant BRCA1-delta 11b, mRNA	1.57	63.573	4.98291	12	1	1	DNA binding; metal ion binding	nucleus	metabolic process; response to stimulus	1.05845	1.00818	1.03331	0.920879	1.02497	0.972924	0.941557	0.405757
IPI00219330.2	Isoform 5 of Interleukin enhancer-binding factor 3	7.54	74.5603	8.23584	8	4	4	RNA binding			0.930464	0.981646	0.956055	1.0609	1.02508	1.04299	1.09093	0.108491
IPI01009353.1	6-phosphogluconate dehydrogenase, decarboxylating	38.23	47.4448	6.46826	2	1	15	catalytic activity; nucleotide binding		metabolic process	0.864653	0.986174	0.925413	1.12167	1.02513	1.0734	1.15991	0.196761
IPI00940292.1	Isoform C of AP-1 complex subunit beta-1	9.27	103.498	5.16064	12	8	8		cytoplasm; membrane	transport	0.955894	0.912037	0.933966	1.0377	1.02584	1.03177	1.10472	0.0499368
IPI00332371.9	Isoform 1 of 6-phosphofructokinase, liver type	8.59	84.9642	7.50342	5	4	4	catalytic activity; metal ion binding; nucleotide binding; protein binding	cytoplasm; cytosol	cell communication; cell organization and biogenesis; metabolic process; regulation of biological process; response to stimulus; transport	0.876091	0.94815	0.912121	1.0351	1.02638	1.03074	1.13005	0.0822303
IPI00003802.2	Alpha-mannosidase 2	7.43	131.057	7.57666	5	8	8	catalytic activity; metal ion binding	cytoplasm; Golgi; membrane	cell organization and biogenesis; development; metabolic process	1.03971	1.06432	1.05201	0.970153	1.0268	0.998476	0.949109	0.225122
IPI00946636.2	cDNA FLJ51804, highly similar to Vacuolar ATP synthase catalytic subunit A, ubiquitous isoform	17.98	64.6948	5.65576	4	8	8	catalytic activity; nucleotide binding; transporter activity	cytoplasm; cytosol; membrane; mitochondrion	metabolic process; transport	0.951237	0.949672	0.950454	1.04364	1.027	1.03532	1.08929	0.00956216
IPI00003815.3	Rho GDP-dissociation inhibitor 1	25.98	23.1927	5.10986	3	5	5	enzyme regulator activity; protein binding	cytoplasm; cytoskeleton; cytosol; membrane	cell communication; cell death; cell differentiation; cell organization and biogenesis; cellular component movement; development; metabolic process; regulation of biological process; response to stimulus	0.94304	1.00871	0.975875	1.01289	1.02731	1.0201	1.04532	0.318924
IPI00554462.1	17 kDa protein	4.23	17.046	9.72998	2	1	1				0.946857	0.966594	0.956725	1.04992	1.02742	1.03867	1.08565	0.0317742
IPI00012048.1	Isoform 1 of Nucleoside diphosphate kinase A	51.97	17.1377	6.18896	5	1	7	catalytic activity; metal ion binding; nucleotide binding; protein binding	cytoplasm; cytoskeleton; cytosol; mitochondrion; nucleus	cell death; cell differentiation; cell proliferation; development; metabolic process; regulation of biological process; reproduction; response to stimulus; transport	0.810368	1.22114	1.01575	0.920878	1.02752	0.974199	0.95909	0.862843
IPI00853337.1	Uncharacterized protein	30.67	17.0959	7.34229	7	1	4	nucleotide binding; signal transducer activity	cytoplasm; nucleus	cell communication; regulation of biological process; response to stimulus	0.99619	0.970883	0.983537	1.00446	1.02758	1.01602	1.03303	0.198572
IPI00386131.1	Ig kappa chain V-III region IARC/BL41	24.22	14.0611	6.60986	1	2	2	protein binding	extracellular; membrane	defense response; metabolic process; regulation of biological process; response to stimulus	1.01556	0.973184	0.994372	0.970516	1.02763	0.999073	1.00473	0.906923
IPI01021966.1	Uncharacterized protein	21.29	29.2059	7.00537	12	3	4				0.969103	0.905562	0.937333	1.06134	1.02808	1.04471	1.11456	0.0957696
IPI00784295.2	Isoform 1 of Heat shock protein HSP 90-alpha	23.09	84.6067	5.021	17	7	15	catalytic activity; enzyme regulator activity; nucleotide binding; protein binding	cytoplasm; cytosol; membrane	cell communication; cell differentiation; cell organization and biogenesis; development; metabolic process; regulation of biological process; response to stimulus; transport	0.992738	0.996906	0.994822	1.00293	1.02812	1.01553	1.02081	0.246321
IPI00419744.4	Isoform 2 of Ficolin-3	14.58	31.6574	6.84424	3	3	3	protein binding	extracellular	cell communication; regulation of biological process; response to stimulus	1.07561	0.984275	1.02994	0.983171	1.02862	1.0059	0.976652	0.683771
IPI00929530.1	Isoform 2 of Adipocyte plasma membrane-associated protein	3.11	32.1407	5.84619	3	1	1	catalytic activity	membrane	metabolic process	1.10726	1.12145	1.11435	0.772034	1.02872	0.900377	0.80798	0.23789
IPI00783097.4	Glycyl-tRNA synthetase	1.76	83.1126	7.03467	1	1	1	catalytic activity; nucleotide binding; protein binding	cytoplasm; cytosol; mitochondrion; organelle lumen	cell death; metabolic process	1.07509	1.12367	1.09938	0.796914	1.02877	0.912842	0.830324	0.255945
IPI00916763.1	Uncharacterized protein	31.68	10.6828	9.5835	4	3	3	nucleotide binding	cytoplasm	metabolic process; response to stimulus	0.884096	1.01492	0.949508	1.05282	1.02878	1.0408	1.09615	0.303504
IPI00795292.1	Isoform 3 of Nucleoside diphosphate kinase B	54.31	30.1176	8.92432	9	4	10	catalytic activity; nucleotide binding		metabolic process	0.917469	1.02207	0.969769	1.03399	1.02906	1.03153	1.06368	0.359473
IPI00910544.1	cDNA FLJ57640, highly similar to Serpin B5	43.9	32.4394	6.53662	1	1	11	enzyme regulator activity			0.838121	0.999567	0.918844	1.10147	1.0291	1.06528	1.15938	0.239669
IPI00430803.3	Putative peptidyl-tRNA hydrolase PTRHD1	10	15.7953	9.1001	1	1	1	catalytic activity		metabolic process	0.826363	0.980229	0.903296	1.13607	1.02963	1.08285	1.19878	0.194936
IPI00827847.3	Bactericidal permeability-increasing protein	17.86	53.8651	9.37842	8	8	8		cytoplasm; extracellular; membrane	defense response; regulation of biological process; response to stimulus	0.97362	0.92255	0.948085	1.09003	1.02965	1.05984	1.11787	0.105717
IPI00927674.1	cDNA FLJ51867, highly similar to Ras-related protein Rab-5A	23.88	22.1641	8.82178	11	1	4	nucleotide binding	cytoplasm; nucleus	cell communication; regulation of biological process; response to stimulus; transport	0.955207	0.951978	0.953593	1.05361	1.02993	1.04177	1.09247	0.017873
IPI00945908.1	Protein	14.66	28.8249	9.34912	2	3	3	catalytic activity	membrane	metabolic process	0.911036	0.997137	0.954087	1.08975	1.02994	1.05985	1.11085	0.181137
IPI00387095.1	Ig kappa chain V-I region Ka	31.48	11.8924	8.85107	1	2	2	protein binding	extracellular; membrane	defense response; metabolic process; regulation of biological process; response to stimulus	1.11465	0.92564	1.02014	1.01523	1.02997	1.0226	1.00241	0.981691
IPI00291175.7	Isoform 1 of Vinculin	48.59	116.649	6.0874	7	45	45	catalytic activity; structural molecule activity	cytoskeleton		0.939616	0.928649	0.934133	1.05577	1.03	1.04289	1.11642	0.0161854
IPI00853045.1	Anti-RhD monoclonal T125 kappa light chain	40.17	25.6817	8.42627	2	1	7	protein binding			0.961957	1.05125	1.0066	0.944815	1.03016	0.987487	0.981009	0.786203
IPI00305010.4	Isoform 1 of Calcineurin-like phosphoesterase domain-containing protein 1	28.98	35.5259	6.20166	3	7	7	catalytic activity; metal ion binding			0.966843	0.903162	0.935002	1.06878	1.03066	1.04972	1.12269	0.0906465
IPI00922694.2	Uncharacterized protein	5.7	69.8831	6.18896	4	3	4	nucleotide binding	cytoplasm; mitochondrion	cell organization and biogenesis	0.914101	0.896357	0.905229	1.04408	1.03077	1.03742	1.14604	0.00696496
IPI01014863.1	Acetyl-CoA acetyltransferase, cytosolic	15.37	41.3244	6.91748	2	3	4	catalytic activity	cytoplasm; mitochondrion; nucleus; organelle lumen	metabolic process	0.906859	1.02355	0.965205	1.02753	1.03085	1.02919	1.06629	0.387338
IPI00647507.1	Uncharacterized protein	30.1	11.4168	9.11475	2	2	2	catalytic activity		metabolic process	0.918388	0.958444	0.938416	1.08011	1.03095	1.05553	1.1248	0.0661179
IPI00883885.3	PRB3 protein	6.17	16.5806	10.9458	3	1	1			metabolic process; regulation of biological process	1.09416	1.09772	1.09594	0.943737	1.03099	0.987364	0.900928	0.130736
IPI00552591.2	V1-20 protein	9.4	12.3872	8.03076	1	1	1				0.898634	1.13445	1.01654	0.931864	1.03165	0.981757	0.965781	0.811353
IPI00009904.1	Protein disulfide-isomerase A4	1.86	72.887	5.07178	1	1	1	catalytic activity; metal ion binding; protein binding	cytoplasm; endoplasmic reticulum; organelle lumen	cellular homeostasis; metabolic process; regulation of biological process; transport	0.980654	0.940476	0.960565	1.04055	1.03203	1.03629	1.07883	0.0663069
IPI00012221.1	Uncharacterized protein	38.03	8.09806	8.23584	1	1	1				0.61937	1.06079	0.84008	1.23302	1.03215	1.13258	1.34819	0.351052
IPI00983214.1	Uncharacterized protein	35.76	17.9509	4.99561	9	3	3		membrane		0.856547	1.05477	0.955658	1.00562	1.03234	1.01898	1.06626	0.59138
IPI00917594.1	Protein	7.29	20.4141	7.1958	3	1	1				0.894468	1.02997	0.962219	1.03032	1.03243	1.03137	1.07187	0.414817
IPI00979514.2	Uncharacterized protein	27.3	79.2582	5.03369	13	12	12	catalytic activity	cytoplasm; membrane; nucleus; organelle lumen	metabolic process	0.955712	1.002	0.978856	1.01503	1.03285	1.02394	1.04606	0.210703
IPI00291560.4	Isoform 1 of Arginase-1	55.59	34.7133	7.21045	3	14	14	catalytic activity; metal ion binding	cytoplasm; cytosol; extracellular	cell organization and biogenesis; cell proliferation; development; metabolic process; regulation of biological process; reproduction; response to stimulus; transport	0.963945	0.886041	0.924993	1.08557	1.03286	1.05922	1.14511	0.103972
IPI00218493.7	Hypoxanthine-guanine phosphoribosyltransferase	40.83	24.5636	6.68311	2	7	7	catalytic activity; metal ion binding; nucleotide binding; protein binding	cytoplasm; cytosol	cell death; cell differentiation; cell organization and biogenesis; cell proliferation; development; metabolic process; regulation of biological process; reproduction; response to stimulus	0.92103	0.933818	0.927424	1.07176	1.03321	1.05248	1.13485	0.0253757
IPI00382699.2	Isoform 5 of Filamin-B	1.68	230.145	5.5415	9	1	4	protein binding			0.998048	0.899216	0.948632	1.0625	1.03323	1.04787	1.10461	0.19403
IPI00009771.6	Lamin-B2	12.58	69.9057	5.59229	1	6	9	catalytic activity; motor activity	cytoskeleton; membrane	metabolic process; regulation of biological process	0.933089	0.944793	0.938941	1.10387	1.03351	1.06869	1.13819	0.0679452
IPI00018931.6	Vacuolar protein sorting-associated protein 35	10.43	91.6489	5.49072	2	7	7	protein binding	cytoplasm; cytosol; endosome; membrane	cell death; transport	0.841825	0.984965	0.913395	1.06696	1.03366	1.05031	1.1499	0.203454
IPI00022204.2	Isoform 1 of Serpin B3	56.15	44.5365	6.81494	2	11	22	enzyme regulator activity	cytoplasm; extracellular	metabolic process; regulation of biological process	0.951322	0.931359	0.941341	1.06762	1.03406	1.05084	1.11632	0.0303516
IPI00384399.1	Myosin-reactive immunoglobulin light chain variable region (Fragment)	34.58	11.4377	6.59521	1	2	3	protein binding			0.982892	1.03309	1.00799	0.987088	1.0341	1.01059	1.00258	0.94655
IPI00010270.1	Ras-related C3 botulinum toxin substrate 2	38.54	21.4151	7.60596	12	3	7	catalytic activity; nucleotide binding	cytoplasm; cytosol; membrane; nucleus	cell communication; cell differentiation; cell organization and biogenesis; cell proliferation; coagulation; development; metabolic process; regulation of biological process; response to stimulus	0.996717	0.960414	0.978565	0.995354	1.03418	1.01477	1.03699	0.30628
IPI00382482.1	Ig heavy chain V-III region CAM	36.89	13.6592	9.62744	20	1	4	protein binding	extracellular; membrane	defense response; metabolic process; regulation of biological process; response to stimulus	0.864585	0.905575	0.88508	1.16738	1.03434	1.10086	1.2438	0.0901916
IPI01011421.2	Dihydrolipoyl dehydrogenase	5.45	48.8503	7.48877	7	3	3	catalytic activity	cytoplasm; membrane	cellular homeostasis; metabolic process; regulation of biological process	1.06115	1.03667	1.04891	0.881673	1.03497	0.958322	0.913636	0.363523
IPI00647400.1	Uncharacterized protein	12.27	68.1253	6.01123	2	7	7	catalytic activity; metal ion binding	extracellular	metabolic process	0.9374	1.02564	0.98152	0.982392	1.0352	1.0088	1.02779	0.648801
IPI00893541.1	14 kDa protein	20.33	13.5108	7.29834	1	1	2	catalytic activity		cellular homeostasis; metabolic process; regulation of biological process	1.05011	0.912988	0.981549	1.00401	1.03527	1.01964	1.03881	0.642315
IPI00908562.1	cDNA FLJ51237, moderately similar to Carcinoembryonic antigen-related cell adhesion molecule 8	25	27.833	8.44092	2	5	5	protein binding			0.909664	0.934739	0.922202	1.09533	1.03534	1.06533	1.15521	0.0479077
IPI00300786.1	Alpha-amylase 1	79.06	57.7309	6.93213	47	6	33	catalytic activity; metal ion binding; protein binding	extracellular	metabolic process	0.938377	0.990089	0.964233	1.0343	1.03538	1.03484	1.07323	0.112051
IPI00010303.1	Serpin B4	48.72	44.8255	6.21436	4	8	19	enzyme regulator activity	cytoplasm; extracellular	metabolic process; regulation of biological process; response to stimulus	0.965156	0.948267	0.956711	1.01855	1.03573	1.02714	1.07362	0.0280236
IPI00829752.1	Myosin-reactive immunoglobulin heavy chain variable region	34.75	13.0684	5.41455	2	2	3				0.977761	0.931011	0.954386	1.04086	1.03597	1.03842	1.08805	0.0700988
IPI00294495.5	Ubiquitin-fold modifier-conjugating enzyme 1	14.97	19.446	7.40088	1	3	3	catalytic activity; protein binding		metabolic process	1.08812	1.0536	1.07086	0.980343	1.03607	1.00821	0.941492	0.196072
IPI00641040.1	28 kDa protein	27.27	28.2079	6.78564	3	4	4	catalytic activity		metabolic process	1.08349	0.952983	1.01824	1.03583	1.03608	1.03595	1.0174	0.811477
IPI00014230.1	Complement component 1 Q subcomponent-binding protein, mitochondrial	7.09	31.3426	4.84326	1	1	1	protein binding	cytoplasm; extracellular; membrane; mitochondrion; nucleus; organelle lumen	coagulation; metabolic process; reproduction; response to stimulus	0.962715	1.00928	0.985997	0.987891	1.0363	1.0121	1.02647	0.518457
IPI00186290.6	Elongation factor 2	22.14	95.277	6.82959	4	19	19	catalytic activity; nucleotide binding; RNA binding	cytoplasm; cytosol	metabolic process	0.992058	0.970171	0.981115	1.01652	1.03637	1.02645	1.0462	0.0918296
IPI00644472.2	Isoform 2 of Haloacid dehalogenase-like hydrolase domain-containing protein 2	13.02	18.5215	5.5415	2	2	2	catalytic activity		metabolic process	0.939006	0.911629	0.925318	1.09162	1.03661	1.06412	1.15	0.0456606
IPI00910838.1	cDNA FLJ57531, highly similar to DCN1-like protein 1	3.2	25.5948	5.79541	3	1	1	protein binding			1.00809	0.84662	0.927355	1.09865	1.03662	1.06764	1.15127	0.246288
IPI00895917.1	low affinity immunoglobulin gamma Fc region receptor III-A isoform d precursor	9.09	28.9416	8.29443	4	1	3				0.959983	1.03097	0.995476	1.04506	1.03673	1.04089	1.04562	0.331553
IPI00976903.1	POC1B-GALNT4 protein isoform 1	3.3	66.1962	7.47412	3	2	2	catalytic activity	cytoplasm; Golgi; membrane		1.00734	0.882842	0.945091	1.04467	1.0368	1.04073	1.1012	0.264892
IPI00215914.5	ADP-ribosylation factor 1	45.86	20.6837	6.80029	12	4	7	catalytic activity; enzyme regulator activity; metal ion binding; nucleotide binding; protein binding; signal transducer activity	cytoplasm; cytosol; Golgi; membrane; nucleus	cell communication; cell organization and biogenesis; cellular homeostasis; defense response; metabolic process; regulation of biological process; response to stimulus; transport	0.978687	0.952838	0.965762	1.03582	1.03693	1.03638	1.07312	0.0319608
IPI00658077.2	Isoform 3 of Tyrosine-protein kinase Fes/Fps	3.01	86.6086	6.63916	6	2	2	catalytic activity; nucleotide binding; protein binding		metabolic process	0.926386	1.0526	0.989493	0.945053	1.03738	0.991216	1.00174	0.984408
IPI00298057.3	Periplakin	17.88	204.623	5.60498	7	26	26	protein binding; structural molecule activity	cytoplasm; cytoskeleton; membrane; mitochondrion; nucleus	cell differentiation; development	0.952414	0.97606	0.964237	1.04454	1.03744	1.04099	1.0796	0.024904
IPI00291410.3	Isoform 1 of Long palate, lung and nasal epithelium carcinoma-associated protein 1	55.79	52.4085	7.2251	11	22	22		extracellular		0.924404	0.965836	0.94512	1.05549	1.03751	1.0465	1.10727	0.0462034
IPI00940148.1	Rab GDP dissociation inhibitor beta	59.1	50.6309	6.46826	6	16	22	enzyme regulator activity; protein binding	cell surface; cytoplasm; cytosol; Golgi; membrane	cell communication; metabolic process; regulation of biological process; response to stimulus; transport	0.966167	0.935607	0.950887	1.03904	1.03762	1.03833	1.09196	0.0292642
IPI00946167.1	Uncharacterized protein	4.47	28.5219	9.15869	3	1	1	catalytic activity		metabolic process	0.956144	1.1067	1.03142	0.902498	1.03775	0.970124	0.940569	0.606255
IPI01025898.1	Protein	18.92	8.42411	8.66064	6	1	1				1.04219	0.905184	0.973687	1.01371	1.03807	1.02589	1.05361	0.531338
IPI00293867.7	D-dopachrome decarboxylase	27.12	12.7037	7.29834	9	3	3	catalytic activity	cytoplasm	metabolic process	0.985388	0.943628	0.964508	1.03131	1.03809	1.0347	1.07277	0.0800603
IPI00398776.3	Isoform 7 of Plectin	4.41	512.292	5.77002	12	18	18	protein binding	cytoskeleton		0.936067	0.932937	0.934502	1.089	1.0386	1.0638	1.13836	0.0360806
IPI00011201.1	NAD-dependent malic enzyme, mitochondrial	5.31	65.4018	7.60596	2	2	2	catalytic activity; metal ion binding; nucleotide binding	cytoplasm; mitochondrion; organelle lumen	metabolic process	0.972624	0.956639	0.964632	1.00711	1.03885	1.02298	1.06049	0.08157
IPI00012585.1	Beta-hexosaminidase subunit beta	18.35	63.0712	6.75635	4	9	10	catalytic activity; protein binding	cytoplasm; membrane; organelle lumen; vacuole	cell communication; cell death; cell differentiation; cell organization and biogenesis; cellular component movement; cellular homeostasis; development; metabolic process; regulation of biological process; reproduction; response to stimulus	0.978455	0.951689	0.965072	1.03417	1.03889	1.03653	1.07404	0.0343138
IPI01026287.1	16 kDa protein	56.08	16.2193	7.6499	8	7	7				0.911644	0.961919	0.936781	1.05467	1.03913	1.0469	1.11755	0.0526193
IPI00019568.1	Prothrombin (Fragment)	11.74	69.9921	5.89697	3	4	4	catalytic activity; metal ion binding; protein binding; receptor activity; signal transducer activity	cytoplasm; endoplasmic reticulum; extracellular; Golgi; membrane; organelle lumen	cell communication; cell differentiation; cell growth; cell organization and biogenesis; cell proliferation; cellular component movement; cellular homeostasis; coagulation; defense response; development; metabolic process; regulation of biological process; response to stimulus; transport	0.975328	0.931013	0.95317	1.04401	1.03921	1.04161	1.09278	0.0580307
IPI00005198.2	Interleukin enhancer-binding factor 2	10	43.0352	5.26221	1	2	2	catalytic activity; DNA binding; nucleotide binding; protein binding; RNA binding	cytoplasm; nucleus; organelle lumen	metabolic process; regulation of biological process; response to stimulus	1.00221	1.00508	1.00365	0.949403	1.03924	0.994321	0.99071	0.854931
IPI00016342.1	Ras-related protein Rab-7a	68.6	23.4748	6.69775	7	12	12	catalytic activity; nucleotide binding; protein binding	cytoplasm; endosome; Golgi; membrane; nucleus; vacuole	cell communication; cell organization and biogenesis; metabolic process; regulation of biological process; response to stimulus; transport	0.960955	0.937936	0.949445	1.03301	1.03986	1.03643	1.09162	0.0185276
IPI00830089.1	Thymopoietin zeta isoform	22.18	27.3714	8.48486	6	4	4		nucleus		1.03169	0.900435	0.966063	0.971706	1.04009	1.0059	1.04123	0.644258
IPI00008964.3	Ras-related protein Rab-1B	43.28	22.1572	5.73193	67	6	8	nucleotide binding	cytoplasm; Golgi; membrane; mitochondrion; nucleus	cell communication; regulation of biological process; response to stimulus; transport	0.954926	0.981748	0.968337	1.01044	1.04014	1.02529	1.05882	0.104455
IPI00909958.1	cDNA FLJ57685, highly similar to GDP-L-fucose synthetase	6.18	19.2258	9.46631	4	1	1	catalytic activity; nucleotide binding		metabolic process	1.12812	0.847091	0.987606	0.955328	1.04022	0.997774	1.0103	0.951088
IPI00384938.1	Putative uncharacterized protein DKFZp686N02209	46.47	52.8186	8.48486	3	1	16	protein binding	membrane		0.975948	0.863144	0.919546	1.08932	1.04025	1.06479	1.15795	0.142091
IPI01023066.1	Uncharacterized protein	25.19	30.9666	5.87158	17	5	5	catalytic activity			0.908251	0.969281	0.938766	1.07682	1.04038	1.0586	1.12765	0.0778245
IPI00893456.1	Proteasome subunit beta type	18.37	20.9283	4.89404	9	2	2	catalytic activity	cytoplasm; nucleus; proteasome	metabolic process	1.0792	0.887199	0.9832	0.97749	1.04044	1.00896	1.02621	0.822537
IPI00027983.1	Cytidine deaminase	30.14	16.1739	6.91748	1	3	3	catalytic activity; metal ion binding; protein binding	cytoplasm; cytosol; extracellular	cell communication; cell growth; cell organization and biogenesis; metabolic process; regulation of biological process; response to stimulus	0.950025	0.89243	0.921227	1.09052	1.04053	1.06553	1.15664	0.063281
IPI00924730.1	Uncharacterized protein	4.01	65.8413	7.28369	3	1	1	catalytic activity			1.15812	1.07074	1.11443	0.762879	1.04075	0.901814	0.809216	0.281757
IPI00003438.2	DnaJ homolog subfamily C member 8	5.93	29.8234	9.05615	1	2	2	protein binding	nucleus; organelle lumen	metabolic process	0.905358	0.902543	0.90395	1.12104	1.04149	1.08127	1.19616	0.0468647
IPI00163207.1	Isoform 1 of N-acetylmuramoyl-L-alanine amidase	8.85	62.1779	7.54736	2	4	4	catalytic activity; metal ion binding; receptor activity	extracellular; membrane	cell differentiation; defense response; development; metabolic process; regulation of biological process; response to stimulus	0.917715	0.903619	0.910667	1.09878	1.04177	1.07028	1.17526	0.0322188
IPI00026328.3	Thioredoxin domain-containing protein 12	8.72	19.1936	5.40186	1	1	1	catalytic activity	cytoplasm; endoplasmic reticulum; organelle lumen	cellular homeostasis; metabolic process; regulation of biological process	0.812603	1.18913	1.00087	0.942628	1.04204	0.992334	0.991475	0.969039
IPI00016347.5	Isoform 3 of Uncharacterized protein C2orf54	4.3	30.8893	8.07471	4	1	1				0.886008	1.07439	0.980199	0.98618	1.04215	1.01416	1.03465	0.762559
IPI00908835.1	cDNA FLJ60627, highly similar to Ras-related protein Rab-5B	20.69	19.0784	7.29834	12	1	3	nucleotide binding	cytoplasm; nucleus	cell communication; regulation of biological process; response to stimulus; transport	0.986187	0.940355	0.963271	1.00756	1.04219	1.02487	1.06395	0.165154
IPI00010271.3	Isoform A of Ras-related C3 botulinum toxin substrate 1	31.25	21.4362	8.49951	11	2	6	catalytic activity; nucleotide binding; protein binding; receptor activity; signal transducer activity	cytoplasm; cytosol; membrane	cell communication; cell death; cell differentiation; cell organization and biogenesis; cellular component movement; coagulation; defense response; development; metabolic process; regulation of biological process; response to stimulus; transport	1.06583	1.04585	1.05584	0.857418	1.04281	0.950114	0.899866	0.374421
IPI00152496.3	Isoform 2 of Tripartite motif-containing protein 40	3.06	26.0564	7.88428	6	1	1	metal ion binding; protein binding			0.853548	0.963962	0.908755	1.11368	1.04305	1.07837	1.18664	0.12247
IPI00645078.1	Ubiquitin-like modifier-activating enzyme 1	22.12	117.774	5.75732	9	20	20	catalytic activity; nucleotide binding; protein binding		cell death; metabolic process	0.916349	0.966159	0.941254	1.04728	1.04315	1.04522	1.11045	0.0532141
IPI00012315.2	Nucleoside diphosphate kinase 3	10.06	19.0029	7.84033	1	1	1	catalytic activity; metal ion binding; nucleotide binding	cytoplasm; mitochondrion	cell death; metabolic process; regulation of biological process	0.944187	1.13429	1.03924	0.881377	1.04316	0.962268	0.925936	0.600274
IPI00000816.1	Isoform 1 of 14-3-3 protein epsilon	52.55	29.1554	4.7417	8	10	13	protein binding	cytoplasm; cytoskeleton; cytosol; mitochondrion	cell communication; cell death; cell differentiation; cellular component movement; development; metabolic process; regulation of biological process; reproduction; response to stimulus; transport	1.00405	0.958226	0.981138	1.01004	1.04331	1.02668	1.04641	0.249084
IPI00514561.1	cDNA FLJ54552, highly similar to Heterogeneous nuclear ribonucleoprotein K	25.23	47.5276	5.63037	7	8	8	RNA binding	nucleus; organelle lumen		0.994117	0.848996	0.921557	1.06887	1.04384	1.05635	1.14627	0.208629
IPI00013122.1	Hsp90 co-chaperone Cdc37	7.41	44.44	5.24951	1	2	2	protein binding	cytoplasm; cytosol	cell communication; defense response; metabolic process; regulation of biological process; response to stimulus; transport	0.943361	0.888509	0.915935	1.11254	1.04386	1.0782	1.17716	0.0661638
IPI00790861.1	Uncharacterized protein	31.75	6.70425	5.78271	30	1	1				1.11228	1.00924	1.06076	0.85421	1.04398	0.949095	0.894731	0.409682
IPI00966775.1	Uncharacterized protein	4.21	31.8658	7.73779	7	1	1	catalytic activity; nucleotide binding		metabolic process	0.997225	1.02123	1.00923	0.939296	1.04434	0.991818	0.98275	0.777265
IPI00016610.2	Poly(rC)-binding protein 1	15.73	37.4739	7.09326	36	5	5	DNA binding; protein binding; RNA binding	cytoplasm; nucleus; organelle lumen	metabolic process	1.0064	0.886321	0.94636	1.10631	1.04473	1.07552	1.13648	0.195689
IPI00783810.3	lactoperoxidase isoform 3 preproprotein	62.32	70.9389	7.69385	4	30	30	antioxidant activity; catalytic activity	membrane	metabolic process; response to stimulus	0.926635	0.954965	0.9408	1.05281	1.04475	1.04878	1.11477	0.0180978
IPI00909975.1	cDNA FLJ59174, highly similar to Ubiquitin-conjugating enzyme E2 L3	50.82	14.1123	8.92432	3	5	5	catalytic activity; nucleotide binding			0.903627	0.986163	0.944895	1.06781	1.04486	1.05633	1.11794	0.121419
IPI00455383.4	Isoform 2 of Clathrin heavy chain 1	7.44	187.771	5.69385	2	8	8	structural molecule activity	cytoplasm; Golgi; membrane	transport	0.956034	0.903456	0.929745	1.03863	1.0449	1.04176	1.12048	0.0515776
IPI01024858.1	25 kDa protein	12.55	25.2411	9.81787	24	3	3	nucleotide binding			0.840084	1.10496	0.972522	0.993662	1.04491	1.01929	1.04809	0.761903
IPI00465439.5	Fructose-bisphosphate aldolase A	68.13	39.3953	8.08936	5	18	21	catalytic activity; protein binding	cytoplasm; cytoskeleton; cytosol; extracellular; organelle lumen	cell organization and biogenesis; cellular homeostasis; coagulation; metabolic process; regulation of biological process; response to stimulus; transport	0.954571	0.934064	0.944317	1.07132	1.04516	1.05824	1.12064	0.0206344
IPI00439944.1	Uncharacterized protein	12.17	21.8402	6.68311	3	2	2			transport	0.901395	0.95964	0.930517	1.07367	1.04551	1.05959	1.13871	0.0574462
IPI00289819.5	Cation-independent mannose-6-phosphate receptor	2.85	274.199	5.93506	1	5	5	catalytic activity; protein binding; receptor activity; signal transducer activity; transporter activity	cell surface; cytoplasm; endosome; Golgi; membrane; nucleus; vacuole	cell communication; regulation of biological process; response to stimulus; transport	0.992979	0.955928	0.974453	0.914933	1.0457	0.980317	1.00602	0.939111
IPI00910075.1	cDNA FLJ52967, highly similar to DnaJ homolog subfamily B member 1	22.78	20.0062	7.43018	2	4	4	protein binding		metabolic process	0.94477	0.973023	0.958897	1.01713	1.0458	1.03147	1.07568	0.0690525
IPI00022255.1	Olfactomedin-4	26.67	57.2438	5.69385	8	12	13	protein binding	cytoplasm; extracellular; mitochondrion		0.966508	0.913047	0.939778	1.03979	1.04594	1.04286	1.10969	0.0618709
IPI00843904.1	Aldo-keto reductase family 1, member C2 variant (Fragment)	16.78	31.8503	7.2251	12	2	3	catalytic activity		metabolic process	0.870773	1.15411	1.01244	0.910202	1.04599	0.978096	0.966077	0.847236
IPI00034181.1	Isoform 1 of Putative hydrolase RBBP9	15.05	20.9865	6.20166	3	2	2	catalytic activity	cytoplasm; nucleus	cell proliferation; regulation of biological process	0.875998	1.0138	0.944899	1.03463	1.04628	1.04046	1.10113	0.301113
IPI00002459.4	Uncharacterized protein	26.99	75.2292	5.66846	13	14	14	metal ion binding			0.981349	0.927877	0.954613	1.01546	1.04635	1.0309	1.07992	0.132099
IPI00017526.1	Protein S100-P	31.58	10.3932	4.88135	1	3	3	metal ion binding; protein binding	cytoplasm; nucleus	cellular component movement; response to stimulus	0.938175	0.901355	0.919765	1.04962	1.04637	1.048	1.13942	0.0201469
IPI00017672.4	cDNA FLJ25678 fis, clone TST04067, highly similar to PURINE NUCLEOSIDE PHOSPHORYLASE	60.41	32.5304	7.21045	5	14	14	catalytic activity		metabolic process	0.936668	1.01362	0.975144	1.00078	1.04644	1.02361	1.0497	0.391859
IPI00026881.1	Gastrin-releasing peptide receptor	4.17	43.1705	8.45557	1	1	1	receptor activity; signal transducer activity	membrane	cell communication; cell proliferation; regulation of biological process; response to stimulus	1.02733	0.617596	0.822463	1.28138	1.04693	1.16416	1.41545	0.28469
IPI00028091.3	Actin-related protein 3	42.82	47.341	5.88428	10	12	12	nucleotide binding; protein binding	cytoplasm; cytoskeleton; Golgi; membrane	cell differentiation; cell division; cell organization and biogenesis; cellular component movement; development; regulation of biological process; reproduction; response to stimulus	0.965166	0.906817	0.935991	1.05925	1.04708	1.05316	1.12519	0.0590202
IPI00916517.2	28 kDa protein	34.54	28.3941	4.85596	7	6	8				0.95086	0.921716	0.936288	1.05175	1.04711	1.04943	1.12084	0.0165847
IPI00644079.4	cDNA FLJ44920 fis, clone BRAMY3011501, highly similar to Heterogeneous nuclear ribonucleoprotein U	5.2	83.033	8.79248	4	3	3	protein binding			0.974599	0.873996	0.924297	1.03255	1.04734	1.03994	1.12512	0.150753
IPI00023728.1	Gamma-glutamyl hydrolase	26.73	35.9412	7.10791	2	8	8	catalytic activity	cytoplasm; cytosol; extracellular; vacuole	metabolic process; response to stimulus	0.891735	0.965044	0.928389	1.10613	1.04739	1.07676	1.15981	0.0872887
IPI00017726.1	Isoform 1 of 3-hydroxyacyl-CoA dehydrogenase type-2	7.66	26.9061	7.78174	1	1	1	catalytic activity; nucleotide binding; protein binding	cytoplasm; endoplasmic reticulum; membrane; mitochondrion; organelle lumen	cell differentiation; cell organization and biogenesis; development; metabolic process; reproduction	0.9964	0.894394	0.945397	1.05289	1.0475	1.05019	1.11085	0.176629
IPI00465436.4	Catalase	56.55	59.7188	7.38623	1	24	24	antioxidant activity; catalytic activity; metal ion binding; nucleotide binding; protein binding	cytoplasm; cytosol; endoplasmic reticulum; Golgi; membrane; mitochondrion; organelle lumen; vacuole	cell communication; cell death; cell division; cell organization and biogenesis; development; metabolic process; regulation of biological process; reproduction; response to stimulus	0.928753	0.934425	0.931589	1.05104	1.04769	1.04936	1.12642	0.00078029
IPI01014157.2	Uncharacterized protein	14.73	72.0759	7.34229	6	7	7	protein binding			1.03177	0.901914	0.966842	1.08275	1.0477	1.06523	1.10176	0.281014
IPI00419782.3	cDNA FLJ20807 fis, clone ADSE01784	6.38	26.9353	4.98291	3	1	1	protein binding			1.94428	0.571875	1.25808	0.553338	1.048	0.800669	0.636423	0.594643
IPI00027497.5	Glucose-6-phosphate isomerase	33.87	63.1072	8.32373	4	16	16	catalytic activity; protein binding	cytoplasm; cytosol; extracellular; membrane; nucleus; organelle lumen	cell death; development; metabolic process; regulation of biological process; response to stimulus	0.940663	0.958747	0.949705	1.0708	1.04806	1.05943	1.11554	0.0170777
IPI00410017.1	Isoform 2 of Polyadenylate-binding protein 1	8.41	61.142	9.0708	12	3	3	nucleotide binding; RNA binding			0.945716	1.04572	0.995718	1.05274	1.04814	1.05044	1.05496	0.388406
IPI00216319.3	14-3-3 protein eta	43.09	28.201	4.84326	5	6	10	protein binding	cytoplasm	cell communication; cell differentiation; cell organization and biogenesis; development; metabolic process; regulation of biological process; response to stimulus; transport	0.967723	1.01371	0.990716	1.0187	1.04822	1.03346	1.04314	0.258243
IPI00026962.3	Phospholipase A2, membrane associated	5.56	16.0718	9.23193	1	1	1	catalytic activity; metal ion binding	cytoplasm; endoplasmic reticulum; extracellular; membrane	cell differentiation; cell organization and biogenesis; defense response; metabolic process; regulation of biological process; response to stimulus	0.987625	0.903574	0.945599	1.05083	1.04842	1.04962	1.11001	0.131812
IPI00335385.4	Scavenger mRNA-decapping enzyme DcpS	15.43	38.585	6.37939	1	3	3	catalytic activity; protein binding	cytoplasm; cytosol; mitochondrion; nucleus; organelle lumen	metabolic process	0.970404	0.898367	0.934386	1.07306	1.04856	1.06081	1.1353	0.079857
IPI00006114.5	Pigment epithelium-derived factor	11	46.2833	6.37939	1	4	4	enzyme regulator activity	cytoplasm; extracellular	cell differentiation; cell proliferation; defense response; development; metabolic process; regulation of biological process; reproduction; response to stimulus	0.859456	0.979686	0.919571	1.08766	1.04857	1.06812	1.16154	0.143196
IPI00977221.2	hypothetical protein LOC100291917	26.1	33.2868	9.21729	8	4	6				0.865719	1.10377	0.984744	1.00331	1.04871	1.02601	1.0419	0.765867
IPI00216952.1	Isoform C of Prelamin-A/C	30.59	65.0956	6.84424	11	15	17				0.959883	0.93496	0.947422	1.01671	1.0491	1.0329	1.09023	0.0526723
IPI00745455.2	Isoform 2 of Engulfment and cell motility protein 1	7.29	28.7238	6.41748	4	1	1	protein binding			1.12487	0.918156	1.02151	0.92157	1.04917	0.98537	0.964618	0.794103
IPI00014199.1	Arf-GAP with coiled-coil, ANK repeat and PH domain-containing protein 1	7.16	81.4848	7.66455	1	3	3	catalytic activity; enzyme regulator activity; metal ion binding; protein binding		cell communication; metabolic process; regulation of biological process; response to stimulus; transport	0.839749	0.897289	0.868519	1.12124	1.04939	1.08532	1.24962	0.0422364
IPI00007926.1	Isoform 1 of Deoxyribonucleoside 5'-monophosphate N-glycosidase	9.77	19.0966	5.04639	2	1	1	catalytic activity	cytoplasm; nucleus; organelle lumen	cell growth; cell organization and biogenesis; cell proliferation; metabolic process; regulation of biological process	1.0552	0.794588	0.924894	1.09287	1.04956	1.07122	1.1582	0.383374
IPI00023014.3	von Willebrand factor	0.6	309.058	5.47803	1	1	1	protein binding	cell surface; cytoplasm; endoplasmic reticulum; extracellular; membrane; organelle lumen	cell organization and biogenesis; coagulation; development; metabolic process; response to stimulus; transport	0.824387	1.22236	1.02337	0.894065	1.04964	0.971853	0.949656	0.831904
IPI00217987.8	Integrin alpha-M	19.79	127.099	7.2251	2	19	19	protein binding	membrane	cell communication; cellular component movement; coagulation; regulation of biological process; response to stimulus	0.900411	0.931299	0.915855	1.12308	1.0497	1.08639	1.1862	0.0504065
IPI00024911.1	Endoplasmic reticulum resident protein 29	14.18	28.9752	7.31299	3	3	3	catalytic activity	cytoplasm; endoplasmic reticulum; organelle lumen	metabolic process; transport	1.01017	0.968486	0.989328	1.0279	1.05038	1.03914	1.05035	0.170071
IPI00221117.3	Acylphosphatase-1	19.19	11.2539	9.30518	2	2	2	catalytic activity		metabolic process	0.997454	0.99153	0.994492	0.951825	1.05043	1.00113	1.00667	0.905466
IPI00401264.5	Endoplasmic reticulum resident protein 44	19.7	46.9414	5.26221	1	6	6	catalytic activity; metal ion binding	cytoplasm; endoplasmic reticulum; membrane; organelle lumen	cellular homeostasis; metabolic process; regulation of biological process; response to stimulus	0.940673	0.987815	0.964244	1.00881	1.05068	1.02975	1.06793	0.173322
IPI01010009.1	Uncharacterized protein	8.53	14.5623	5.21143	6	1	1		cytoplasm; mitochondrion	cell death; metabolic process; regulation of biological process	1.14842	0.879942	1.01418	0.934661	1.05121	0.992935	0.979052	0.897882
IPI00220642.7	14-3-3 protein gamma	46.56	28.2849	4.89404	6	7	11	enzyme regulator activity; protein binding	cytoplasm; cytosol	cell communication; cell differentiation; development; metabolic process; regulation of biological process; response to stimulus; transport	0.96175	0.918872	0.940311	0.992003	1.05135	1.02168	1.08653	0.156306
IPI00010080.2	Serine/threonine-protein kinase OSR1	1.71	57.9861	6.43018	1	1	1	catalytic activity; metal ion binding; nucleotide binding	cytoplasm	cell communication; metabolic process; regulation of biological process; response to stimulus	0.956804	0.961063	0.958933	1.02051	1.0516	1.03606	1.08042	0.0389796
IPI00643943.2	Isoform 2 of Lysophosphatidylcholine acyltransferase 2	3.28	30.8755	4.81787	2	1	1				1.00142	0.870512	0.935966	1.06609	1.05165	1.05887	1.13131	0.202967
IPI00872022.2	C10orf54 protein (Fragment)	5.54	33.5992	8.77783	2	2	2		extracellular		0.850873	0.916569	0.883721	1.1395	1.05172	1.09561	1.23977	0.0608895
IPI00027230.3	Endoplasmin	9.96	92.4113	4.84326	5	7	7	metal ion binding; nucleotide binding; protein binding; RNA binding	cytoplasm; cytosol; endoplasmic reticulum; membrane; organelle lumen	cell communication; cell death; cell organization and biogenesis; cellular homeostasis; defense response; metabolic process; regulation of biological process; response to stimulus; transport	0.958135	0.937142	0.947639	1.04315	1.05175	1.04745	1.10533	0.0126697
IPI00827695.1	VH6DJ protein (Fragment)	6.09	12.745	8.85107	7	1	3	protein binding			0.986905	0.929824	0.958365	1.02375	1.05176	1.03775	1.08284	0.129859
IPI00794663.1	cDNA FLJ58687, highly similar to Tubulin alpha-4 chain	29.79	48.2976	5.0083	17	2	10	catalytic activity; nucleotide binding; structural molecule activity	cytoplasm; cytoskeleton	cell organization and biogenesis; cellular component movement; metabolic process	0.826617	1.20281	1.01471	0.892206	1.05191	0.972058	0.957963	0.853976
IPI01022652.1	19 kDa protein	5.45	18.6868	8.38232	6	1	1				1.026	0.923209	0.974604	0.996743	1.05203	1.02439	1.05108	0.483471
IPI00980087.1	Uncharacterized protein	13.48	9.03935	5.47803	5	1	1				0.914628	1.06511	0.989869	0.959621	1.05239	1.00601	1.0163	0.871982
IPI00010304.1	Serpin B10	28.21	45.3739	6.16357	1	11	11	enzyme regulator activity	cytoplasm; nucleus	metabolic process; regulation of biological process	0.91079	0.904252	0.907521	1.08485	1.05266	1.06875	1.17766	0.0102186
IPI00011694.1	Trypsin-1	11.34	26.5411	6.50732	15	2	2	catalytic activity; metal ion binding	extracellular	cell organization and biogenesis; metabolic process	0.910187	0.888325	0.899256	1.07647	1.05286	1.06466	1.18394	0.00933151
IPI00843910.2	Tissue alpha-L-fucosidase	5.36	53.6547	6.84424	1	2	2	catalytic activity	cytoplasm; vacuole	metabolic process	0.930121	0.955562	0.942841	1.04577	1.05311	1.04944	1.11306	0.0150763
IPI00927101.1	Uncharacterized protein	35.61	29.487	5.24951	7	6	6	structural molecule activity	cytoplasm; ribosome	metabolic process	0.904948	0.982483	0.943715	1.00724	1.0532	1.03022	1.09166	0.194913
IPI00016339.4	Ras-related protein Rab-5C	31.02	23.4678	8.41162	12	3	5	catalytic activity; nucleotide binding	cytoplasm; endosome; membrane; nucleus	cell communication; cell organization and biogenesis; metabolic process; regulation of biological process; response to stimulus; transport	1.0281	0.899454	0.963777	1.02266	1.05329	1.03797	1.07699	0.378418
IPI00012102.1	N-acetylglucosamine-6-sulfatase	13.22	62.042	8.30908	8	5	5	catalytic activity; metal ion binding; protein binding	cytoplasm; organelle lumen; vacuole	metabolic process	0.997109	0.907826	0.952468	1.0679	1.05341	1.06066	1.11359	0.139179
IPI01022460.1	Uncharacterized protein	23.81	25.6709	8.26514	23	3	5	nucleotide binding			0.887698	0.935301	0.9115	1.06254	1.05349	1.05802	1.16074	0.0262711
IPI00642739.1	Uncharacterized protein	83.22	16.0468	8.07471	5	8	8	enzyme regulator activity; protein binding	extracellular	cell death; regulation of biological process; response to stimulus	0.979683	0.950213	0.964948	1.03353	1.0536	1.04357	1.08147	0.0477586
IPI00373937.3	Suprabasin	21.46	25.3197	7.07861	2	1	4		extracellular		1.0273	1.13331	1.08031	0.794028	1.0536	0.923814	0.855142	0.380433
IPI01013214.2	Rheumatoid factor RF-IP14	37.61	12.8314	8.66064	7	1	4				0.932542	1.04985	0.991196	0.957052	1.05381	1.00543	1.01436	0.868752
IPI00908718.1	palmitoyl-protein thioesterase 1 isoform 2 precursor	8.37	23.0787	5.97314	4	1	1	catalytic activity		metabolic process	0.907928	1.03209	0.970009	0.99385	1.05393	1.02389	1.05555	0.516447
IPI00973749.1	Arachidonic 5-lipoxygenase delta-p10 isoform	3.89	74.5876	5.63037	4	2	2	catalytic activity; metal ion binding; protein binding	membrane	metabolic process	1.20777	0.956118	1.08194	0.787691	1.05411	0.920901	0.851154	0.472173
IPI01014105.1	Uncharacterized protein	4.66	40.8917	5.30029	2	1	1	protein binding	cytoplasm; cytoskeleton; membrane; nucleus; organelle lumen	cell organization and biogenesis; metabolic process; transport	0.925783	1.00566	0.965722	1.00278	1.05424	1.02851	1.06502	0.317186
IPI00642816.2	Isoform 1 of Signal recognition particle 9 kDa protein	9.3	10.1051	7.97217	1	1	1	RNA binding	cytoplasm; cytosol; endoplasmic reticulum; membrane	metabolic process; regulation of biological process; transport	0.982324	0.825131	0.903728	1.12018	1.05492	1.08755	1.2034	0.163366
IPI00293350.3	Translin-associated protein X	18.62	33.0917	6.55127	4	4	4	DNA binding; transporter activity	cytoplasm; nucleus	cell differentiation; development; reproduction; transport	1.02645	0.833762	0.930106	0.988178	1.05516	1.02167	1.09844	0.46408
IPI00926799.1	Protein	52.74	16.8111	6.66846	6	7	7	metal ion binding			1.00273	0.991877	0.997303	0.995962	1.05529	1.02563	1.0284	0.446743
IPI00786926.1	Myosin-reactive immunoglobulin heavy chain variable region (Fragment)	40.52	12.5973	9.1001	4	5	5	protein binding			0.918125	0.938819	0.928472	1.00286	1.05538	1.02912	1.1084	0.0704155
IPI00925203.1	29 kDa protein	3.56	28.5469	7.47412	3	1	1	catalytic activity; nucleotide binding	cytoplasm	metabolic process	0.985527	0.788312	0.88692	1.1504	1.05571	1.10305	1.24369	0.18682
IPI01014262.2	Uncharacterized protein	8.06	36.5639	6.88818	4	2	2		membrane	transport	1.02524	0.896036	0.960638	1.01768	1.05585	1.03676	1.07925	0.375746
IPI00642205.2	Uncharacterized protein	9.6	14.0728	6.7417	2	1	1	protein binding; RNA binding		metabolic process	0.888098	0.974211	0.931155	1.05804	1.05589	1.05696	1.13511	0.0999377
IPI00412737.1	tryptophanyl-tRNA synthetase, cytoplasmic isoform b	12.33	48.8204	6.48096	12	4	4	catalytic activity; nucleotide binding	cytoplasm	metabolic process	0.959541	0.948556	0.954048	1.09126	1.05594	1.0736	1.12531	0.0230951
IPI00009253.2	Alpha-soluble NSF attachment protein	12.2	33.2113	5.36377	5	3	3	protein binding	cytoplasm; cytosol; membrane	cell communication; cell differentiation; cell organization and biogenesis; development; regulation of biological process; transport	1.06657	1.109	1.08779	0.955717	1.05604	1.00588	0.924703	0.27149
IPI00456969.1	Cytoplasmic dynein 1 heavy chain 1	0.56	532.072	6.40479	1	2	2	catalytic activity; motor activity; nucleotide binding; protein binding	cytoplasm; cytoskeleton; cytosol; Golgi	cell death; cell organization and biogenesis; cellular component movement; metabolic process; transport	0.835757	0.921243	0.8785	1.21861	1.05631	1.13746	1.29478	0.105887
IPI00300026.6	Sulfotransferase 1A1	5.44	44.1223	8.54346	7	2	2	catalytic activity			0.913265	0.928934	0.921099	1.07041	1.05641	1.06341	1.1545	0.00540631
IPI00016381.2	Isoform Long of Ras-related protein Rab-27A	15.38	24.8523	5.22412	3	3	3	catalytic activity; nucleotide binding; protein binding	cytoplasm; endosome; Golgi; membrane; nucleus; vacuole	cell communication; cell differentiation; coagulation; defense response; metabolic process; regulation of biological process; response to stimulus; transport	0.890792	0.987747	0.939269	1.0639	1.05668	1.06029	1.12885	0.130507
IPI00976931.1	Uncharacterized protein	4.74	29.9193	5.68115	4	1	1	catalytic activity	cytoplasm; membrane; mitochondrion; nucleus	cell communication; cell death; cell organization and biogenesis; cellular homeostasis; metabolic process; regulation of biological process; response to stimulus	0.88876	0.909993	0.899377	1.11883	1.05675	1.08779	1.20949	0.0290036
IPI00075248.11	Calmodulin	48.99	16.8268	4.22119	10	7	9	catalytic activity; metal ion binding; protein binding	cytoplasm; cytoskeleton; cytosol; extracellular; membrane; nucleus; organelle lumen	cell communication; cell division; cellular homeostasis; coagulation; metabolic process; regulation of biological process; response to stimulus; transport	0.929442	0.931705	0.930573	1.07462	1.05696	1.06579	1.1453	0.00430502
IPI01014556.1	Uncharacterized protein	6.67	15.7032	9.84717	3	1	1	DNA binding	cytoplasm; mitochondrion	cell organization and biogenesis; metabolic process	0.94057	0.952347	0.946459	1.0361	1.05717	1.04663	1.10584	0.0142145
IPI01022126.1	Uncharacterized protein	0.89	74.6329	7.79639	1	1	1				0.951091	0.83364	0.892366	1.13563	1.05763	1.09663	1.2289	0.10133
IPI00303318.2	Protein FAM49B	54.94	36.7246	6.06201	14	13	13				0.891542	0.942733	0.917137	1.09095	1.058	1.07448	1.17155	0.0354501
IPI00552938.2	heterogeneous nuclear ribonucleoprotein G isoform 2	4.08	22.1574	5.26221	5	1	1				0.857069	0.98577	0.92142	1.07452	1.05804	1.06628	1.15721	0.155189
IPI01014238.1	cDNA FLJ53963, highly similar to Leukocyte elastase inhibitor	63.93	38.6607	6.66846	8	21	22	enzyme regulator activity			0.92731	0.937875	0.932592	1.0655	1.05839	1.06194	1.1387	0.00241525
IPI01014435.1	cDNA FLJ51696, highly similar to Ras-related protein Rap-1b	38.18	18.7666	8.52881	24	6	6	catalytic activity; nucleotide binding	membrane	cell communication; metabolic process; regulation of biological process; response to stimulus	0.967939	0.920172	0.944055	1.0643	1.05843	1.06136	1.12426	0.0395929
IPI00935456.1	cDNA FLJ55447, highly similar to ATP-citrate synthase	6.75	91.0408	8.67529	4	4	4	catalytic activity; nucleotide binding	cytoplasm; membrane; nucleus; organelle lumen	metabolic process	0.991375	0.888231	0.939803	1.05068	1.05866	1.05467	1.12222	0.156518
IPI00926453.1	Uncharacterized protein	13.17	18.7185	4.93213	4	2	2	catalytic activity; nucleotide binding	membrane	cell communication; cell organization and biogenesis; metabolic process; regulation of biological process; response to stimulus; transport	0.933328	0.908732	0.92103	1.07902	1.05874	1.06888	1.16053	0.0114213
IPI00879729.1	Isoform 3 of Adseverin	2.14	52.7805	5.43994	3	1	1				0.881091	1.12298	1.00204	0.927437	1.05908	0.993259	0.991241	0.954959
IPI00939575.1	N-acetyl-D-glucosamine kinase	35.76	37.3519	6.23975	9	10	10	catalytic activity; nucleotide binding; protein binding		metabolic process	0.904248	0.948645	0.926446	1.05211	1.05945	1.05578	1.1396	0.0289568
IPI00893091.1	Uncharacterized protein	9.62	12.119	6.53662	3	1	1	metal ion binding			0.836133	1.03068	0.933407	1.04937	1.05945	1.05441	1.12964	0.340016
IPI00031708.1	Fumarylacetoacetase	8.11	46.3442	6.94678	3	3	3	catalytic activity; metal ion binding	cytoplasm; cytosol	metabolic process	0.840931	0.965222	0.903077	1.06463	1.05987	1.06225	1.17626	0.124722
IPI00006196.3	Isoform 2 of Nuclear mitotic apparatus protein 1	2.43	236.372	5.79541	8	4	4	nucleotide binding			0.942499	0.833805	0.888152	1.11071	1.06026	1.08549	1.22218	0.0811278
IPI01015883.1	Uncharacterized protein	3.34	73.5653	6.01123	6	2	2	protein binding	membrane		0.956615	0.905414	0.931015	1.05982	1.06063	1.06022	1.13878	0.037096
IPI00022314.1	Superoxide dismutase [Mn], mitochondrial	26.58	24.7066	8.25049	10	5	5	antioxidant activity; catalytic activity; metal ion binding	cytoplasm; mitochondrion; organelle lumen	cell communication; cell death; cell organization and biogenesis; cell proliferation; metabolic process; regulation of biological process; response to stimulus	0.90392	0.941003	0.922462	1.05054	1.06087	1.05571	1.14444	0.020235
IPI00217963.3	Keratin, type I cytoskeletal 16	29.39	51.2362	5.04639	11	5	12	protein binding; structural molecule activity	cytoskeleton	cell organization and biogenesis; cell proliferation; development	0.989851	1.04863	1.01924	0.88179	1.06087	0.97133	0.952994	0.661724
IPI00020986.2	Lumican	35.21	38.4048	6.60986	1	9	9	protein binding; structural molecule activity	cytoplasm; extracellular; Golgi; organelle lumen; vacuole	cell organization and biogenesis; development; metabolic process; regulation of biological process; response to stimulus	0.920917	0.928764	0.92484	1.04854	1.06127	1.0549	1.14063	0.00328805
IPI01018799.1	Isoform 2 of Dystonin	0.41	590.67	5.68115	4	1	1	metal ion binding; protein binding		regulation of biological process	0.883875	1.10122	0.992548	0.941954	1.06195	1.00195	1.00948	0.94653
IPI00927712.1	Protein	17.68	18.359	4.70361	2	2	2	catalytic activity; nucleotide binding	membrane	cell communication; metabolic process; regulation of biological process; response to stimulus	0.941695	1.0277	0.984698	0.905568	1.06206	0.983814	0.999103	0.992991
IPI01021654.1	Protein	8.15	15.6369	5.10986	1	1	1	catalytic activity		metabolic process	1.0002	0.880016	0.940108	1.04706	1.06213	1.05459	1.12178	0.199263
IPI01015959.1	Uncharacterized protein	5.91	28.8127	5.71924	9	1	1	protein binding			1.11902	0.825867	0.972444	0.997001	1.06221	1.02961	1.05878	0.740079
IPI00514330.5	hepatoma-derived growth factor isoform c	15.45	25.5222	4.55127	5	3	3				0.888762	0.893985	0.891374	1.14274	1.06255	1.10265	1.23702	0.0343136
IPI00639960.2	Uncharacterized protein	12.16	8.19032	6.62451	14	1	1				0.814053	0.902	0.858027	1.18228	1.06278	1.12253	1.30827	0.0704574
IPI00909877.1	cDNA FLJ51180, moderately similar to S-adenosylmethionine synthetase isoform type-2	7.83	13.1249	9.56885	3	1	1	catalytic activity; nucleotide binding		metabolic process	1.02103	0.944083	0.982557	0.969681	1.06321	1.01645	1.03449	0.632043
IPI00924616.2	cDNA FLJ50352, highly similar to Fetuin-B	6.41	25.4534	5.05908	4	2	2	enzyme regulator activity			0.974931	0.921214	0.948072	1.02107	1.06415	1.04261	1.09972	0.110993
IPI00296608.6	Complement component C7	18.27	93.4573	6.48096	3	10	10	protein binding	extracellular; membrane	cell death; defense response; metabolic process; regulation of biological process; response to stimulus	0.985912	0.92	0.952956	1.0313	1.06445	1.04787	1.0996	0.123632
IPI00298971.1	Vitronectin	19.67	54.2712	5.79541	3	7	7	protein binding; receptor activity	extracellular; membrane	cell communication; cell organization and biogenesis; cellular component movement; coagulation; metabolic process; regulation of biological process; response to stimulus; transport	0.834601	0.918589	0.876595	1.0827	1.06479	1.07374	1.2249	0.0443061
IPI00514832.2	Isoform 1 of E3 ubiquitin-protein ligase TRIM56	0.93	81.4365	7.73779	1	1	1	catalytic activity; metal ion binding; protein binding	cytoplasm	defense response; metabolic process; response to stimulus	0.934325	1.00866	0.971492	1.0102	1.06499	1.0376	1.06804	0.288626
IPI00853238.1	GNAS complex locus	19.47	12.8445	9.0708	3	2	2		cytoplasm; Golgi		1.00634	0.795112	0.900726	1.10688	1.065	1.08594	1.20563	0.227532
IPI00645522.1	Uncharacterized protein	3.2	49.279	5.04639	2	1	1	catalytic activity; metal ion binding	cytoplasm	metabolic process	0.848193	0.718225	0.783209	1.31972	1.06505	1.19239	1.52244	0.103465
IPI00016832.1	Isoform Short of Proteasome subunit alpha type-1	28.14	29.5369	6.60986	4	7	7	catalytic activity; protein binding; RNA binding	cytoplasm; cytoskeleton; cytosol; nucleus; organelle lumen; proteasome	cell communication; cell death; metabolic process; regulation of biological process; response to stimulus	0.869312	0.880172	0.874742	1.15942	1.06517	1.1123	1.27157	0.0376397
IPI00792115.1	Uncharacterized protein	15	17.7827	5.04639	2	2	2		extracellular	development	0.797996	0.923722	0.860859	1.16096	1.06551	1.11323	1.29317	0.0854506
IPI00643061.1	8 kDa protein	31.43	8.13679	4.80518	4	1	1				0.999683	0.879371	0.939527	1.0443	1.06563	1.05497	1.12287	0.199401
IPI00977771.1	Uncharacterized protein	8.24	50.7939	6.60986	11	3	3	antioxidant activity; catalytic activity; nucleotide binding	cytoplasm; membrane	cellular homeostasis; metabolic process; regulation of biological process	0.976535	0.956743	0.966639	1.02833	1.06578	1.04705	1.08319	0.0628874
IPI00339379.3	Isoform 2 of Rho guanine nucleotide exchange factor 1	3.53	98.7065	5.56689	5	2	2	enzyme regulator activity	cytoplasm	cell communication; regulation of biological process; response to stimulus	1.05105	0.98001	1.01553	0.896024	1.06593	0.980977	0.965975	0.74355
IPI00816773.2	Isoform 1 of PML-RARA-regulated adapter molecule 1	11.7	79.1959	9.62744	3	1	1	protein binding	extracellular	cell communication; regulation of biological process; response to stimulus; transport	0.798123	0.932452	0.865287	1.1642	1.06603	1.11511	1.28872	0.0952919
IPI00816409.1	V<gamma>1 protein (Fragment)	11.8	17.6193	10.1401	1	1	2				0.865352	1.0053	0.935326	1.03778	1.06609	1.05193	1.12467	0.244023
IPI00844040.2	cDNA FLJ59759, highly similar to Protein SET	6.77	31.1053	4.23389	4	1	1		nucleus	cell organization and biogenesis; metabolic process	0.910546	1.06252	0.986533	0.950601	1.06609	1.00835	1.02211	0.840449
IPI00983581.1	SYNCRIP protein (Fragment)	9.49	50.6189	6.7124	12	4	4	nucleotide binding			0.998721	0.938158	0.96844	1.03586	1.06616	1.05101	1.08526	0.134934
IPI00413451.3	Serpin B6	11	46.3401	5.75732	1	3	3				0.951464	0.955939	0.953701	0.98925	1.06659	1.02792	1.07782	0.195423
IPI00299547.4	Isoform 1 of Neutrophil gelatinase-associated lipocalin	61.62	22.5737	8.90967	3	10	10	metal ion binding; transporter activity	extracellular	cell death; cellular homeostasis; defense response; regulation of biological process; response to stimulus; transport	0.943069	0.939176	0.941123	1.04611	1.06665	1.05638	1.12247	0.00812022
IPI00382682.1	Putative matrix cell adhesion molecule-3	11.32	17.4854	9.29053	2	1	2	protein binding			0.986105	0.815953	0.901029	1.11253	1.06685	1.08969	1.20938	0.165516
IPI00247167.3	Non-specific cytotoxic cell receptor protein 1 homolog	18.18	30.8279	6.62451	1	4	4			metabolic process	0.948703	0.883435	0.916069	1.10616	1.06694	1.08655	1.1861	0.0464265
IPI00744692.1	Transaldolase	36.8	37.5165	6.81494	4	15	15	catalytic activity	cytoplasm; cytosol	metabolic process	0.919184	0.931142	0.925163	1.07101	1.06717	1.06909	1.15557	0.00189796
IPI01013074.1	Uncharacterized protein	0.7	130.619	5.51611	3	1	1	protein binding	cytoplasm; cytoskeleton; nucleus; organelle lumen		0.936484	0.830795	0.883639	1.14011	1.06723	1.10367	1.249	0.0755879
IPI00009682.2	Proline-rich protein 1	12.1	27.1994	10.4185	1	2	2	enzyme regulator activity	extracellular	metabolic process; regulation of biological process	0.89755	0.830035	0.863792	1.15112	1.06725	1.10919	1.28409	0.0449084
IPI00555956.2	Proteasome subunit beta type-4	22.73	29.1855	5.97314	1	4	4	catalytic activity	cytoplasm; cytosol; nucleus; organelle lumen; proteasome	cell communication; cell death; defense response; metabolic process; regulation of biological process; reproduction; response to stimulus	0.897448	0.936218	0.916833	1.07847	1.06729	1.07288	1.1702	0.0163057
IPI00382476.1	Ig heavy chain V-III region WEA	35.96	12.2485	8.49951	1	2	3	protein binding	extracellular; membrane	defense response; metabolic process; regulation of biological process; response to stimulus	0.945721	0.934762	0.940241	1.07377	1.0673	1.07054	1.13857	0.00237548
IPI00022283.1	Trefoil factor 1	10.71	9.1432	4.34814	1	1	1	protein binding	extracellular	metabolic process; response to stimulus	0.998021	0.945663	0.971842	0.98296	1.06744	1.0252	1.0549	0.39531
IPI00470590.3	splicing factor 3A subunit 1 isoform 2	5.36	81.6268	5.33838	3	3	3	protein binding; RNA binding	nucleus; organelle lumen	metabolic process	0.932058	0.96633	0.949194	0.983902	1.06753	1.02572	1.08062	0.23246
IPI00293748.3	Isoform 1 of Multiple inositol polyphosphate phosphatase 1	4.93	55.0161	7.81104	5	2	2	catalytic activity	cytoplasm; endoplasmic reticulum; organelle lumen	development; metabolic process	0.841764	0.913753	0.877758	1.12736	1.0679	1.09763	1.25049	0.0422447
IPI00304742.5	Serine/threonine-protein kinase 10	1.24	112.065	6.94678	1	1	1	catalytic activity; nucleotide binding; protein binding; signal transducer activity	membrane	cellular component movement; metabolic process; regulation of biological process	0.958416	1.02017	0.989293	0.947336	1.06791	1.00762	1.01853	0.81203
IPI00017342.1	Rho-related GTP-binding protein RhoG	10.47	21.2949	8.11865	9	1	2	catalytic activity; nucleotide binding; protein binding	cytoplasm; cytosol; membrane; nucleus	cell communication; cell differentiation; cell organization and biogenesis; cell proliferation; cellular component movement; coagulation; development; metabolic process; regulation of biological process; response to stimulus	1.0738	0.849075	0.961438	1.00742	1.06797	1.0377	1.07932	0.579565
IPI00847800.4	Uncharacterized protein	2.55	108.86	7.79639	4	1	1	catalytic activity; protein binding	membrane	cell communication; regulation of biological process; response to stimulus	0.321433	1.11761	0.719522	1.39199	1.06798	1.22999	1.70945	0.356878
IPI00879573.1	Heparin cofactor 2	10.82	57.0342	6.90283	1	6	6	enzyme regulator activity	extracellular	coagulation; metabolic process; regulation of biological process; response to stimulus	0.913119	0.964869	0.938994	1.08969	1.06813	1.07891	1.14901	0.0378677
IPI00966408.1	Uncharacterized protein	7.03	28.0562	9.46631	2	1	1	catalytic activity; nucleotide binding	membrane	metabolic process	0.980971	0.88314	0.932056	1.05367	1.06829	1.06098	1.13832	0.121028
IPI00013808.1	Alpha-actinin-4	58.95	104.788	5.43994	16	29	45	metal ion binding; protein binding	cytoplasm; cytoskeleton; extracellular; nucleus; organelle lumen	cell death; cell organization and biogenesis; cellular component movement; coagulation; regulation of biological process; response to stimulus; transport	0.901216	0.925026	0.913121	1.09144	1.06851	1.07998	1.18273	0.00966916
IPI00908508.1	cDNA FLJ61719, highly similar to quinone oxidoreductase	3.7	26.816	9.12939	2	1	1	catalytic activity; metal ion binding; nucleotide binding		metabolic process	0.908291	0.903861	0.906076	1.09516	1.0687	1.08193	1.19408	0.00576959
IPI00020019.1	Adiponectin	6.15	26.397	5.74463	1	1	1	protein binding	cytoplasm; endoplasmic reticulum; extracellular	cell communication; cell death; cell differentiation; cell organization and biogenesis; cell proliferation; cellular component movement; cellular homeostasis; defense response; development; metabolic process; regulation of biological process; response to stimulus; transport	0.878501	1.05248	0.965491	0.983524	1.06901	1.02627	1.06295	0.594685
IPI00306470.4	seizure 6-like protein 2 isoform 4	1.11	86.8058	4.81787	5	1	1	signal transducer activity	membrane		0.924642	0.906503	0.915572	1.07859	1.0691	1.07384	1.17287	0.00415594
IPI00937615.2	Elongation factor 1-gamma	17.62	50.0871	6.66846	4	6	6	protein binding; RNA binding	cytoplasm; cytosol	metabolic process; response to stimulus	0.93895	0.923909	0.931429	1.05789	1.06947	1.06368	1.14199	0.00511161
IPI00291006.2	Malate dehydrogenase, mitochondrial	56.51	35.4807	8.67529	3	15	15	catalytic activity; nucleotide binding; protein binding	cytoplasm; membrane; mitochondrion; nucleus; organelle lumen	metabolic process	0.972078	0.918978	0.945528	1.02227	1.06977	1.04602	1.10628	0.106035
IPI01022662.1	Uncharacterized protein	40.11	21.0494	6.80029	1	1	5	catalytic activity; metal ion binding	extracellular	metabolic process	0.926243	0.896596	0.91142	1.0815	1.07083	1.07617	1.18076	0.00902163
IPI00005118.2	Hexokinase-3	24.49	98.9621	5.40186	3	17	17	catalytic activity; nucleotide binding	cytoplasm; cytosol; membrane	metabolic process; transport	0.925365	0.946198	0.935782	1.06586	1.07166	1.06876	1.1421	0.00654642
IPI00020567.3	Rho GTPase-activating protein 1	8.43	50.4042	6.29053	4	3	3	enzyme regulator activity; protein binding	cytoplasm; cytosol	cell communication; metabolic process; regulation of biological process; response to stimulus	0.87954	0.937901	0.908721	1.11566	1.07168	1.09367	1.20353	0.0368859
IPI00219065.2	Isoform 5 of Glycogen debranching enzyme	0.79	172.516	6.7124	3	1	1	catalytic activity		metabolic process	0.952838	0.842213	0.897525	1.11111	1.07169	1.0914	1.21601	0.0807744
IPI00924875.1	Uncharacterized protein	14.93	7.3668	4.88135	2	1	1	RNA binding		metabolic process	0.812501	1.04697	0.929736	1.04049	1.07217	1.05633	1.13616	0.396598
IPI00032220.3	Angiotensinogen	21.65	53.1205	6.31592	2	9	9	enzyme regulator activity; protein binding	cytoplasm; extracellular	cell communication; cell death; cell differentiation; cell growth; cell organization and biogenesis; cell proliferation; cellular component movement; cellular homeostasis; defense response; development; metabolic process; regulation of biological process; reproduction; response to stimulus; transport	0.863469	0.935132	0.899301	1.11049	1.07274	1.09162	1.21385	0.0415986
IPI00980972.1	Uncharacterized protein	9.4	16.1372	7.72314	3	1	1		membrane		0.960633	0.796759	0.878696	1.14475	1.07307	1.10891	1.262	0.123555
IPI00021794.8	Lysosomal protective protein	9.17	54.4311	6.60986	4	4	4	catalytic activity; enzyme regulator activity	cytoplasm; endoplasmic reticulum; mitochondrion; nucleus; organelle lumen; vacuole	metabolic process; regulation of biological process; transport	0.875796	0.886233	0.881015	1.09005	1.07319	1.08162	1.2277	0.00243519
IPI00784285.1	Isoform 3 of Testis-expressed protein 14	0.76	162.568	5.24951	3	1	1	catalytic activity; nucleotide binding		metabolic process	0.98025	0.901248	0.940749	1.03233	1.07322	1.05278	1.11908	0.128055
IPI00216071.4	Eosinophil lysophospholipase	14.08	16.4422	7.37158	1	3	3	catalytic activity		development; metabolic process	0.874219	0.885815	0.880017	1.11468	1.07374	1.09421	1.2434	0.00971838
IPI01012004.1	cDNA PSEC0175 fis, clone OVARC1000169, highly similar to Protein disulfide-isomerase A3	34.79	54.0685	7.21045	5	12	13	catalytic activity	cytoplasm; endoplasmic reticulum	cellular homeostasis; metabolic process; regulation of biological process	0.982633	0.920957	0.951795	1.05317	1.07479	1.06398	1.11787	0.0753746
IPI00964541.1	Uncharacterized protein	18.75	15.998	4.7417	6	1	3	metal ion binding	cytoplasm; endoplasmic reticulum		0.7478	0.842528	0.795164	1.27902	1.07512	1.17707	1.48029	0.0767973
IPI00513881.1	Uncharacterized protein	11.11	17.505	8.11865	3	1	1	catalytic activity		metabolic process	1.0728	0.838728	0.955764	1.00919	1.07588	1.04253	1.09079	0.549778
IPI00795241.1	Isoform 2 of Enolase-phosphatase E1	19.13	12.5442	4.81787	4	1	1				0.863697	0.936549	0.900123	1.09447	1.07619	1.08533	1.20576	0.0387416
IPI00166797.2	DnaJ homolog subfamily C member 22	3.23	38.062	9.34912	1	1	1	protein binding	membrane	metabolic process	0.914459	1.03051	0.972484	0.965568	1.07637	1.02097	1.04986	0.607047
IPI00005162.3	Actin-related protein 2/3 complex subunit 3	26.97	20.5334	8.5874	4	5	5	protein binding; structural molecule activity	cytoplasm; cytoskeleton	cell organization and biogenesis; cellular component movement; regulation of biological process	0.870155	0.902342	0.886248	1.09996	1.07639	1.08818	1.22784	0.00961804
IPI00550234.4	Isoform 1 of Actin-related protein 2/3 complex subunit 5	39.07	16.3103	5.66846	4	5	6	protein binding; structural molecule activity	cytoplasm; cytoskeleton	cell organization and biogenesis; cellular component movement; regulation of biological process	0.986511	0.908021	0.947266	1.04414	1.07643	1.06028	1.11931	0.116791
IPI01009017.3	cDNA FLJ50585, highly similar to T-complex protein 1 subunit beta	10.13	50.9117	6.80029	5	3	3	nucleotide binding; protein binding	cytoplasm; membrane	metabolic process	0.920869	0.862335	0.891602	1.044	1.07648	1.06024	1.18914	0.037211
IPI00028004.2	Proteasome subunit beta type-3	24.39	22.9335	6.55127	1	4	4	catalytic activity	cytoplasm; cytosol; nucleus; organelle lumen; proteasome	cell communication; cell death; metabolic process; regulation of biological process; reproduction; response to stimulus	0.906997	0.973784	0.940391	1.04899	1.07661	1.0628	1.13017	0.0771881
IPI00985078.1	Uncharacterized protein	24.66	16.6883	5.10986	5	2	3	protein binding	cytoskeleton	cell organization and biogenesis	0.951545	0.889493	0.920519	1.07186	1.07666	1.07426	1.16702	0.0386125
IPI00018873.1	Nicotinamide phosphoribosyltransferase	41.75	55.4866	7.15186	5	17	17	catalytic activity; protein binding	cytoplasm; cytosol	cell communication; cell proliferation; development; metabolic process; regulation of biological process; response to stimulus	0.881543	0.898096	0.889819	1.12024	1.07677	1.0985	1.23453	0.012192
IPI00465044.2	Protein RCC2	3.45	56.0492	8.77783	1	2	2		chromosome; cytoplasm; cytoskeleton; cytosol; nucleus; organelle lumen	cell division; cell organization and biogenesis	0.983335	0.92274	0.953037	1.00235	1.0769	1.03963	1.09085	0.213229
IPI00218924.5	Calcium-binding protein p22	4.62	22.4423	5.09717	1	1	1	enzyme regulator activity; metal ion binding; protein binding; transporter activity	cytoplasm; cytoskeleton; cytosol; endoplasmic reticulum; Golgi; membrane; nucleus	cell communication; cell organization and biogenesis; cellular homeostasis; metabolic process; regulation of biological process; response to stimulus; transport	0.84109	0.808674	0.824882	1.22978	1.07703	1.15341	1.39827	0.0521094
IPI00922359.1	Protein-L-isoaspartate O-methyltransferase	4.17	20.6696	6.87354	4	1	1	catalytic activity	cytoplasm; membrane	metabolic process	1.06181	0.79459	0.9282	1.05763	1.07704	1.06733	1.1499	0.408077
IPI01010171.1	Uncharacterized protein	3.12	90.6397	7.10791	2	2	2	catalytic activity; metal ion binding; nucleotide binding	cytoplasm; Golgi; membrane	metabolic process	1.03146	1.95103	1.49125	0.97795	1.07743	1.02769	0.689149	0.421748
IPI00021304.1	Keratin, type II cytoskeletal 2 epidermal	36.43	65.8254	8.00146	5	11	17				0.926408	0.891086	0.908747	1.06078	1.07761	1.0692	1.17656	0.0145446
IPI00967360.1	Uncharacterized protein	1.26	54.449	8.80713	6	1	1	catalytic activity; nucleotide binding		cell communication; metabolic process; regulation of biological process; response to stimulus	0.830646	0.969836	0.900241	1.09009	1.07765	1.08387	1.20398	0.119404
IPI00852874.1	Uncharacterized protein	14.55	6.11295	5.21143	9	1	1	protein binding			0.906976	0.9618	0.934388	1.03322	1.07787	1.05554	1.12966	0.0756064
IPI01010832.1	Uncharacterized protein	15.22	10.4804	6.53662	9	1	1				0.892163	0.890508	0.891336	1.11101	1.07787	1.09444	1.22787	0.00660645
IPI00008554.1	Angiogenin	4.76	16.5394	9.64209	1	1	1	catalytic activity; DNA binding; metal ion binding; protein binding; RNA binding	extracellular; nucleus; organelle lumen	cell communication; cell death; cell differentiation; cell organization and biogenesis; cell proliferation; cellular component movement; development; metabolic process; regulation of biological process; reproduction; response to stimulus; transport	0.907118	1.02255	0.964834	0.977326	1.07794	1.02763	1.06509	0.498279
IPI01022268.1	Uncharacterized protein	40.69	16.2798	4.65283	17	5	5	metal ion binding			0.902373	0.90008	0.901226	1.06742	1.07836	1.07289	1.19048	0.00105933
IPI00943894.1	glycogen phosphorylase, liver form isoform 2	33.58	93.0751	7.29834	11	25	25	catalytic activity	cytoplasm; membrane	metabolic process	0.93017	0.921325	0.925747	1.06002	1.07863	1.06933	1.15509	0.00510751
IPI00171199.5	Isoform 2 of Proteasome subunit alpha type-3	20.97	27.6297	5.32568	4	5	5	catalytic activity	proteasome	metabolic process	0.917523	0.815411	0.866467	1.11665	1.07893	1.09779	1.26697	0.0511494
IPI01013095.1	cDNA, FLJ79243, highly similar to Eukaryotic translation initiation factor 3 subunit 12	6.64	24.4681	4.86865	2	1	1	RNA binding	cytoplasm; nucleus	metabolic process; regulation of biological process	0.974042	0.810781	0.892411	1.11422	1.07902	1.09662	1.22883	0.134331
IPI00008529.1	60S acidic ribosomal protein P2	38.26	11.6578	4.53857	2	3	3	RNA binding; structural molecule activity	cytoplasm; cytosol; ribosome	cell organization and biogenesis; metabolic process; reproduction; transport	0.960616	0.833304	0.89696	1.11067	1.07978	1.09523	1.22104	0.0940117
IPI00025426.3	Isoform 1 of Pregnancy zone protein	7.49	163.76	6.37939	3	1	10	enzyme regulator activity	extracellular	metabolic process; regulation of biological process; reproduction	0.772642	0.854626	0.813634	1.24199	1.07984	1.16091	1.42683	0.062124
IPI00922536.1	cDNA FLJ57487, highly similar to Potassium voltage-gated channel subfamily H member 8	10.27	21.5499	8.98291	1	1	1	transporter activity	membrane	transport	0.938723	0.985284	0.962004	0.98256	1.08019	1.03137	1.07211	0.328174
IPI01015295.1	Uncharacterized protein	9.98	59.7299	8.60205	3	5	5	enzyme regulator activity; protein binding	membrane; proteasome	metabolic process; regulation of biological process	0.877561	0.863618	0.87059	1.1198	1.08031	1.10006	1.26357	0.00822645
IPI00013212.1	Tyrosine-protein kinase CSK	5.11	50.6717	7.06396	5	2	2	catalytic activity; nucleotide binding; protein binding	cytoplasm; cytoskeleton; cytosol; Golgi; membrane	cell communication; cell proliferation; coagulation; metabolic process; regulation of biological process; response to stimulus; transport	0.897525	0.919013	0.908269	1.0776	1.08044	1.07902	1.188	0.00400436
IPI00025084.3	Calpain small subunit 1	21.64	28.2977	5.19873	2	5	5	catalytic activity; metal ion binding; protein binding	cytoplasm; membrane	cell proliferation; metabolic process; regulation of biological process	0.957812	0.956549	0.95718	1.00673	1.0805	1.04361	1.0903	0.143874
IPI00291930.7	Isoform 1 of Clathrin interactor 1	1.76	68.2158	6.41748	3	1	1	protein binding	cytoplasm; cytosol; Golgi; membrane	cell organization and biogenesis; transport	0.919578	1.04946	0.984519	0.939322	1.0806	1.00996	1.02584	0.815704
IPI00552913.4	Isoform 2 of Syntaxin-7	17.57	27.3837	5.12256	3	3	3	protein binding			0.961108	0.919758	0.940433	1.03107	1.08093	1.056	1.12289	0.070358
IPI01013158.1	cDNA, FLJ79233, highly similar to Argininosuccinate lyase	17.05	24.5498	8.47021	5	3	3	catalytic activity		metabolic process	0.891193	0.882308	0.88675	1.13736	1.08133	1.10934	1.25102	0.0158527
IPI00788186.2	Isoform 1 of Neutrophil cytosol factor 1	34.62	44.6239	9.12939	8	11	11	catalytic activity; nucleotide binding; protein binding	cytoplasm; cytosol; membrane; vacuole	cell communication; cell organization and biogenesis; defense response; metabolic process; response to stimulus; transport	0.856947	0.87893	0.867938	1.14318	1.08159	1.11239	1.28164	0.0174297
IPI00854667.1	Single chain Fv	18.8	12.6652	7.86963	2	1	2				0.871618	0.785806	0.828712	1.21982	1.08196	1.15089	1.38877	0.0580331
IPI00759832.1	Isoform Short of 14-3-3 protein beta/alpha	48.36	27.8327	4.83057	7	6	12	protein binding			0.913017	0.908927	0.910972	1.09189	1.082	1.08695	1.19317	0.000922312
IPI00914602.1	amyloid beta A4 protein isoform f precursor	4.2	80.7822	4.81787	13	3	3	enzyme regulator activity; metal ion binding; protein binding	cytoplasm; Golgi; membrane		0.973727	0.963293	0.96851	0.976279	1.08228	1.02928	1.06275	0.372052
IPI00027509.5	Matrix metalloproteinase-9	48.8	78.4084	6.06201	2	25	25	catalytic activity; metal ion binding; protein binding	extracellular	cell communication; cell death; cell differentiation; cell growth; cell organization and biogenesis; cellular component movement; development; metabolic process; regulation of biological process; reproduction; response to stimulus	0.916993	0.895882	0.906438	1.06899	1.08234	1.07567	1.1867	0.00540119
IPI00020012.2	Isoform 1 of Amyloid-like protein 1	3.38	72.1312	5.79541	2	1	1	metal ion binding; protein binding	cytoplasm; extracellular; Golgi; membrane	cell communication; cell death; cell organization and biogenesis; development; metabolic process; regulation of biological process; response to stimulus; transport	1.01601	0.898965	0.957488	0.994479	1.08244	1.03846	1.08457	0.383947
IPI01018888.1	cDNA FLJ59481, highly similar to Drebrin-like protein	5.2	37.0781	5.03369	8	2	2	protein binding			0.996989	0.898942	0.947966	0.995058	1.08257	1.03881	1.09584	0.300943
IPI00478231.2	Transforming protein RhoA	37.82	21.7541	6.1001	14	7	7	catalytic activity; nucleotide binding; protein binding	cytoplasm; cytoskeleton; cytosol; membrane; mitochondrion; nucleus	cell communication; cell death; cell differentiation; cell division; cell organization and biogenesis; cell proliferation; cellular component movement; coagulation; development; metabolic process; regulation of biological process; reproduction; response to stimulus; transport	0.914101	0.883739	0.89892	1.09278	1.08295	1.08787	1.21019	0.0070568
IPI00011416.2	Delta(3,5)-Delta(2,4)-dienoyl-CoA isomerase, mitochondrial	7.01	35.7934	8.00146	1	2	2	catalytic activity; protein binding	cytoplasm; mitochondrion	metabolic process	0.911052	0.867564	0.889308	1.09813	1.08479	1.09146	1.22731	0.0124221
IPI00930153.1	putative phospholipase B-like 2 isoform 2 precursor	2.33	61.8452	6.80029	2	1	1		membrane		0.98683	0.967296	0.977063	0.95374	1.08479	1.01926	1.04319	0.589296
IPI00789792.1	cDNA FLJ77785	23.25	34.4652	6.06201	12	6	6		cytoskeleton; nucleus		0.884952	0.839086	0.862019	1.0926	1.08505	1.08882	1.26311	0.0103386
IPI00744148.2	Isoform 1 of Core histone macro-H2A.1	18.16	39.1592	9.83252	7	3	5	DNA binding	chromosome; nucleus	cell organization and biogenesis; metabolic process	0.889124	0.830759	0.859942	1.15344	1.0855	1.11947	1.3018	0.0285063
IPI00910719.1	cDNA FLJ55705, highly similar to Threonyl-tRNA synthetase, cytoplasmic	4.32	70.3158	8.55811	6	2	2	catalytic activity; nucleotide binding	cytoplasm	metabolic process	0.885966	1.01616	0.951063	0.977851	1.08559	1.03172	1.08481	0.440526
IPI00382500.1	Ig heavy chain V-III region GAL	40.52	12.7222	8.48486	3	2	4	protein binding	extracellular; membrane	defense response; metabolic process; regulation of biological process; response to stimulus	0.961377	0.955707	0.958542	1.03291	1.08567	1.05929	1.10511	0.0628958
IPI00019038.1	Lysozyme C	61.49	16.5263	9.15869	3	8	8	catalytic activity	extracellular	cell death; defense response; metabolic process; response to stimulus	0.878033	0.896448	0.88724	1.09995	1.08578	1.09286	1.23176	0.00317782
IPI00032957.1	SUMO-conjugating enzyme UBC9	25.32	17.9952	8.66064	2	3	3	catalytic activity; nucleotide binding; protein binding	chromosome; cytoplasm; nucleus; organelle lumen	cell communication; cell division; cell organization and biogenesis; metabolic process; regulation of biological process; reproduction; response to stimulus	0.946522	0.847129	0.896826	1.09629	1.08613	1.09121	1.21675	0.060148
IPI00830051.2	Similar to Immunolgoobulin heavy chain	5.83	13.2045	7.98682	1	1	1				0.9683	0.833531	0.900915	1.08981	1.08676	1.08828	1.20798	0.108706
IPI00221360.1	Isoform 2 of Apoptosis-associated speck-like protein containing a CARD	46.02	19.9564	5.94775	4	7	7	protein binding		cell death; regulation of biological process	0.933209	0.802885	0.868047	1.13385	1.0873	1.11057	1.2794	0.0726393
IPI00026627.4	Protein XRP2	5.14	39.6155	5.12256	1	2	2	catalytic activity; enzyme regulator activity; nucleotide binding; protein binding	cytoplasm; membrane	cell organization and biogenesis; metabolic process; regulation of biological process; transport	0.783007	0.933304	0.858156	1.13493	1.08863	1.11178	1.29555	0.0841641
IPI00219217.3	L-lactate dehydrogenase B chain	41.92	36.6151	6.04932	9	12	13	catalytic activity; nucleotide binding; protein binding	cytoplasm; cytosol; mitochondrion	metabolic process	0.913606	0.87253	0.893068	1.08872	1.08876	1.08874	1.2191	0.010838
IPI00020436.4	Ras-related protein Rab-11B	50	24.4735	5.93506	6	9	10	catalytic activity; nucleotide binding	cytoplasm; membrane; mitochondrion	cell communication; metabolic process; regulation of biological process; response to stimulus; transport	0.928643	0.923121	0.925882	1.07066	1.08878	1.07972	1.16615	0.0037699
IPI00292946.1	Thyroxine-binding globulin	17.11	46.2946	6.30322	1	7	7	enzyme regulator activity	extracellular	development; metabolic process; regulation of biological process; response to stimulus	0.941838	0.97316	0.957499	1.00351	1.0892	1.04635	1.0928	0.190799
IPI00218278.1	Isoform Short of Tyrosine-protein kinase SYK	2.29	69.4659	7.56201	2	1	1	catalytic activity; nucleotide binding; protein binding		metabolic process	0.910161	0.968787	0.939474	1.01184	1.08925	1.05055	1.11823	0.149412
IPI00024819.7	V4-4 protein	19.35	13.4375	7.91357	3	2	2				1.12845	0.892711	1.01058	0.915262	1.08933	1.0023	0.991802	0.960059
IPI00019591.2	cDNA FLJ55673, highly similar to Complement factor B	25.83	140.853	7.18115	12	27	31	catalytic activity; protein binding		metabolic process	0.849891	0.884794	0.867342	1.13598	1.0898	1.11289	1.2831	0.0136106
IPI00029623.1	Proteasome subunit alpha type-6	15.45	27.3818	6.75635	10	4	4	catalytic activity; protein binding; RNA binding	cytoplasm; cytosol; mitochondrion; nucleus; organelle lumen; proteasome	cell communication; cell death; defense response; metabolic process; regulation of biological process; response to stimulus	0.808013	0.870445	0.839229	1.14639	1.08983	1.11811	1.33231	0.0220589
IPI00028480.14	Interleukin-19	4.52	20.4385	7.69385	3	1	1	protein binding	extracellular	cell communication; cell death; metabolic process; regulation of biological process; response to stimulus	0.866207	0.953454	0.90983	1.0617	1.09022	1.07596	1.18259	0.0685657
IPI00105598.3	Proteasome 26S non-ATPase subunit 11 variant (Fragment)	3.07	47.5051	6.48096	1	1	1	protein binding	proteasome		1.21794	0.886667	1.0523	0.82762	1.0906	0.95911	0.911439	0.702518
IPI00012750.3	40S ribosomal protein S25	7.2	13.7337	10.1108	1	1	1	RNA binding; structural molecule activity	cytoplasm; cytosol; nucleus; organelle lumen; ribosome	cell organization and biogenesis; metabolic process; reproduction; transport	0.937269	0.923209	0.930239	1.02924	1.09079	1.06001	1.13951	0.0543765
IPI00016150.1	Neuroserpin	23.9	46.3971	4.90674	5	9	9	enzyme regulator activity	extracellular	development; metabolic process; regulation of biological process	0.909141	0.881227	0.895184	1.06365	1.09125	1.07745	1.20361	0.0114013
IPI00021854.1	Apolipoprotein A-II	39	11.1679	6.62451	1	4	4	enzyme regulator activity; protein binding; transporter activity	cytoplasm; endoplasmic reticulum; extracellular; organelle lumen	cell organization and biogenesis; defense response; development; metabolic process; regulation of biological process; reproduction; response to stimulus; transport	0.881791	0.864491	0.873141	1.08838	1.09133	1.08986	1.2482	0.00163546
IPI00003362.3	78 kDa glucose-regulated protein	52.29	72.2884	5.16064	2	28	31	catalytic activity; enzyme regulator activity; metal ion binding; nucleotide binding; protein binding	cell surface; cytoplasm; cytosol; endoplasmic reticulum; membrane; nucleus; organelle lumen	cell communication; cell death; cell organization and biogenesis; coagulation; development; metabolic process; regulation of biological process; response to stimulus; transport	0.88685	0.875074	0.880962	1.10146	1.09157	1.09652	1.24468	0.00127065
IPI00414836.6	Osteoclast-stimulating factor 1	17.29	23.7719	5.68115	1	2	2	protein binding	cytoplasm	cell communication; regulation of biological process; response to stimulus	1.1034	0.852133	0.977766	1.03196	1.09158	1.06177	1.08591	0.58209
IPI00878127.1	Uncharacterized protein	8.97	18.0091	5.94775	2	1	1	DNA binding; signal transducer activity	cytoplasm; cytosol; nucleus	cell communication; cell death; cell differentiation; cell proliferation; cellular component movement; defense response; development; metabolic process; regulation of biological process; reproduction; response to stimulus; transport	0.796765	1.05291	0.924837	1.02715	1.09168	1.05941	1.14551	0.415425
IPI00885178.1	Isoform Zeta of Apoptosis regulator BAX	9.65	12.8787	8.1626	6	1	1			cell death; regulation of biological process	0.94186	0.767957	0.854909	1.16641	1.09203	1.12922	1.32087	0.101147
IPI00009865.4	Keratin, type I cytoskeletal 10	34.25	58.7917	5.21143	8	16	19	structural molecule activity	cytoplasm; cytoskeleton	cell differentiation; development; response to stimulus	0.886964	0.876255	0.881609	1.11274	1.09221	1.10248	1.25053	0.00273587
IPI00009342.1	Ras GTPase-activating-like protein IQGAP1	30.48	189.134	6.48096	2	35	35	enzyme regulator activity; metal ion binding; protein binding	cytoplasm; cytoskeleton; membrane; nucleus; organelle lumen	cell communication; cell differentiation; development; metabolic process; regulation of biological process; response to stimulus; transport	0.900607	0.900727	0.900667	1.07979	1.0925	1.08615	1.20593	0.00117307
IPI00006980.1	UPF0568 protein C14orf166	8.2	28.0507	6.65381	1	1	1	protein binding	cytoplasm; cytoskeleton; nucleus; organelle lumen	metabolic process; regulation of biological process; reproduction	0.875426	0.843353	0.85939	1.15242	1.09255	1.12248	1.30614	0.0162549
IPI01014458.1	cDNA FLJ50219, highly similar to Homo sapiens platelet derived growth factor C (PDGFC), mRNA	5.49	20.5954	7.23975	3	1	1	protein binding	membrane	cell division; regulation of biological process	1.41536	1.07355	1.24445	0.487752	1.09335	0.790551	0.635259	0.32172
IPI00749179.2	Uncharacterized protein	11.29	75.8565	5.19873	6	7	7	catalytic activity; metal ion binding	extracellular	metabolic process; regulation of biological process; response to stimulus	0.930966	0.894843	0.912905	1.05508	1.09343	1.07425	1.17674	0.0256327
IPI01019006.1	Uncharacterized protein	5.86	60.002	7.66455	3	2	2	protein binding	membrane	response to stimulus	1.23592	1.22934	1.23263	0.495207	1.09349	0.794349	0.644434	0.280522
IPI00940494.3	Uncharacterized protein	8.66	14.0688	7.23975	1	1	1	protein binding	membrane		0.845552	0.893982	0.869767	1.09206	1.09393	1.093	1.25665	0.0115799
IPI00005087.1	Tropomodulin-3	16.19	39.5703	5.18604	5	6	6	protein binding	cytoplasm; cytoskeleton		0.859263	0.972031	0.915647	1.05354	1.09421	1.07387	1.1728	0.118528
IPI00218732.4	Serum paraoxonase/arylesterase 1	23.38	39.7062	5.22412	10	7	7	catalytic activity; metal ion binding; protein binding	extracellular	metabolic process; regulation of biological process; response to stimulus; transport	0.936588	0.872233	0.904411	1.08528	1.09424	1.08976	1.20494	0.0293751
IPI00001593.1	Lysosomal Pro-X carboxypeptidase	10.08	55.7639	7.21045	12	4	4	catalytic activity; protein binding	cytoplasm; membrane; vacuole	coagulation; metabolic process; response to stimulus	0.86361	0.975479	0.919544	1.08784	1.0943	1.09107	1.18653	0.0921816
IPI00748065.1	Similar to N-ethylmaleimide-sensitive factor	15.07	8.36516	5.18604	4	1	1				1.02013	0.73746	0.878795	1.12626	1.09434	1.1103	1.26343	0.245129
IPI00001639.2	Importin subunit beta-1	13.7	97.108	4.77979	3	8	8	metal ion binding; protein binding; transporter activity	cytoplasm; cytosol; membrane; nucleus; organelle lumen	cell communication; cell death; cell organization and biogenesis; metabolic process; regulation of biological process; reproduction; response to stimulus; transport	0.908123	0.963762	0.935943	1.08398	1.09562	1.0898	1.16439	0.0324718
IPI00298994.6	Talin-1	22.43	269.599	6.07471	4	42	42	protein binding; structural molecule activity	cytoplasm; cytoskeleton; cytosol; extracellular; membrane	cell communication; cell differentiation; cell organization and biogenesis; cellular component movement; coagulation; development; metabolic process; regulation of biological process; response to stimulus; transport	0.881119	0.898967	0.890043	1.10191	1.0958	1.09885	1.23461	0.00203429
IPI00385784.1	Protein-serine/threonine kinase (Fragment)	15.84	11.4781	8.1626	3	1	1	catalytic activity; nucleotide binding		cell communication; metabolic process; regulation of biological process; response to stimulus	0.83549	0.732091	0.783791	1.28425	1.09595	1.1901	1.51839	0.0633189
IPI00180240.2	Thymosin beta-4-like protein 3	31.82	5.05954	5.05908	14	2	2	protein binding	cytoplasm	cell organization and biogenesis	0.86101	0.912818	0.886914	1.10557	1.09615	1.10086	1.24123	0.0148087
IPI00006662.1	Apolipoprotein D	21.69	21.2618	5.14795	4	4	4	protein binding; transporter activity	cytoplasm; cytosol; endoplasmic reticulum; extracellular; ribosome	cell communication; cell differentiation; cell organization and biogenesis; cell proliferation; cellular component movement; defense response; development; metabolic process; regulation of biological process; response to stimulus; transport	0.846225	0.924313	0.885269	1.14574	1.09685	1.12129	1.26662	0.0360435
IPI00007221.2	Plasma serine protease inhibitor	15.76	45.6457	9.26123	20	6	6	enzyme regulator activity; protein binding	cell surface; cytoplasm; extracellular; membrane	cell organization and biogenesis; metabolic process; regulation of biological process; reproduction; transport	0.877688	0.865362	0.871525	1.11592	1.09709	1.1065	1.26962	0.00228495
IPI00375631.6	Ubiquitin-like protein ISG15	5.45	17.8763	7.44482	1	1	1	protein binding	cytoplasm; cytosol; extracellular	cell communication; defense response; metabolic process; regulation of biological process; reproduction; response to stimulus	0.847261	1.00279	0.925026	1.02469	1.0973	1.061	1.14699	0.253987
IPI00976798.1	Similar to Kappa light chain variable region	24.11	12.2522	5.99854	1	1	2				1.05575	1.00332	1.02954	0.849358	1.09734	0.973349	0.945426	0.700882
IPI00646774.1	51 kDa protein	1.7	51.4443	8.35303	6	1	1	catalytic activity		metabolic process	0.864414	0.862665	0.86354	1.13804	1.09801	1.11802	1.2947	0.00613999
IPI00030871.2	Pantetheinase	2.92	56.9751	5.5542	1	1	1	catalytic activity	membrane	cell death; cell differentiation; cellular component movement; defense response; development; metabolic process; regulation of biological process; response to stimulus	0.671346	0.903505	0.787426	1.26239	1.09808	1.18023	1.49885	0.109886
IPI00976589.1	Uncharacterized protein	16.58	20.8063	5.0083	20	2	3	RNA binding	cytoplasm	metabolic process	0.868415	0.767116	0.817766	1.2103	1.0985	1.1544	1.41165	0.0467217
IPI00827842.1	VL4 protein (Fragment)	8	10.6872	5.80811	1	1	1	protein binding			0.891016	0.945233	0.918125	1.0394	1.09858	1.06899	1.16432	0.0640399
IPI00021327.3	Isoform 1 of Growth factor receptor-bound protein 2	29.03	25.1904	6.31592	2	6	6	protein binding	cytoplasm; cytosol; endosome; Golgi; membrane; nucleus	cell communication; cell differentiation; cell organization and biogenesis; cellular component movement; coagulation; development; metabolic process; regulation of biological process; reproduction; response to stimulus; transport	0.904749	0.882362	0.893555	1.10054	1.09862	1.09958	1.23057	0.00296022
IPI00022463.2	Serotransferrin	65.04	77.0136	7.12256	7	47	47	metal ion binding; protein binding	cytoplasm; endosome; extracellular; membrane; mitochondrion	cellular homeostasis; coagulation; response to stimulus; transport	0.865743	0.878265	0.872004	1.11185	1.09883	1.10534	1.26759	0.00149562
IPI01013559.1	cDNA FLJ58502, highly similar to Protein disulfide-isomerase A6	26.09	47.8081	5.08447	5	9	9	catalytic activity		cellular homeostasis; metabolic process; regulation of biological process	0.87914	0.869048	0.874094	1.14699	1.09901	1.123	1.28476	0.0095609
IPI00947530.1	Uncharacterized protein	12.17	12.8773	9.18799	3	1	1	protein binding	nucleus	development; metabolic process; regulation of biological process	0.9229	0.955371	0.939136	1.00284	1.09908	1.05096	1.11907	0.158597
IPI00939521.1	10 kDa protein	40.63	10.423	7.97217	3	1	3				0.831212	0.921511	0.876362	1.11034	1.09947	1.10491	1.26079	0.0373863
IPI00028064.1	Cathepsin G	41.57	28.8191	11.1948	1	10	10	catalytic activity	cell surface; cytoplasm; extracellular; membrane	cell organization and biogenesis; defense response; metabolic process; regulation of biological process; response to stimulus	0.859386	0.861887	0.860637	1.14431	1.09954	1.12193	1.3036	0.00728266
IPI00924427.1	cDNA FLJ61561, highly similar to Guanine nucleotide-binding protein G(i), alpha-2 subunit	28.05	34.9122	5.37646	6	6	6	nucleotide binding; signal transducer activity	cytoplasm; cytosol; membrane; nucleus	cell communication; cell proliferation; metabolic process; regulation of biological process; response to stimulus	0.9324	0.887764	0.910082	1.10989	1.09963	1.10476	1.21391	0.0135564
IPI00007240.2	Coagulation factor XIII B chain	1.82	75.4612	6.39209	1	1	1		extracellular	coagulation; response to stimulus	0.745649	0.908516	0.827082	1.19341	1.10001	1.14671	1.38645	0.0764947
IPI00479722.2	Proteasome activator complex subunit 1	39.36	28.705	6.02393	2	9	9		cytoplasm; cytosol; nucleus; organelle lumen; proteasome	cell communication; cell death; metabolic process; regulation of biological process; response to stimulus	0.850783	0.915902	0.883342	1.13877	1.10005	1.11941	1.26724	0.0247966
IPI01016029.1	Isoform 2 of Mitochondrial peptide methionine sulfoxide reductase	25.44	18.951	7.07861	8	3	3	catalytic activity		metabolic process	0.912861	0.848282	0.880572	1.10835	1.1001	1.10423	1.25399	0.0205341
IPI00940120.1	Uncharacterized protein	9.84	41.2363	5.26221	2	3	3				0.730264	0.922139	0.826202	1.04776	1.1003	1.07403	1.29996	0.130332
IPI01021585.1	Uncharacterized protein	9.56	15.0068	4.90674	7	1	1				0.870527	0.913322	0.891925	1.06554	1.10037	1.08296	1.21418	0.0202303
IPI00641737.2	Haptoglobin	57.14	45.1766	6.58057	4	10	23	catalytic activity; protein binding	extracellular	cell death; cellular homeostasis; defense response; metabolic process; regulation of biological process; response to stimulus	0.861995	0.844953	0.853474	1.15109	1.10047	1.12578	1.31906	0.00948089
IPI00152326.3	Isoform 2 of Glutathione S-transferase Mu 1	8.84	21.2388	7.85498	6	2	2	protein binding			0.871184	0.857789	0.864486	1.06251	1.10062	1.08156	1.25111	0.00854465
IPI00011285.1	Calpain-1 catalytic subunit	25.63	81.8382	5.66846	14	18	18	catalytic activity; metal ion binding; protein binding	cytoplasm; membrane	cell proliferation; metabolic process; regulation of biological process	0.919866	0.866457	0.893161	1.0729	1.10146	1.08718	1.21723	0.0235063
IPI00387106.1	Ig kappa chain V-I region Ni	30.36	12.238	5.36377	1	1	2	protein binding	extracellular; membrane	defense response; metabolic process; regulation of biological process; response to stimulus	0.922884	0.89747	0.910177	1.08565	1.10222	1.09394	1.20189	0.0067458
IPI00009123.2	Isoform 1 of Nucleobindin-2	60.95	50.1643	5.12256	18	23	23	DNA binding; metal ion binding; protein binding	cytoplasm; cytosol; endoplasmic reticulum; extracellular; Golgi; membrane; nucleus		0.865918	0.870715	0.868316	1.11096	1.10312	1.10704	1.27493	0.000370271
IPI00023711.2	Envoplakin	3.54	231.463	6.96143	2	4	4	protein binding; structural molecule activity	cytoplasm; cytoskeleton	cell differentiation; development; metabolic process	0.886419	0.931682	0.90905	1.07072	1.1033	1.08701	1.19576	0.0236836
IPI00642632.2	Ig lambda-7 chain C region	65.09	11.2956	8.27979	2	2	6	protein binding	extracellular; membrane	defense response; metabolic process; regulation of biological process; response to stimulus	0.919928	0.890518	0.905223	1.08867	1.1033	1.09598	1.21073	0.00733015
IPI00942537.3	Uncharacterized protein	7.66	23.4501	7.43018	8	1	1			transport	0.9667	0.872051	0.919376	1.03604	1.10363	1.06984	1.16365	0.122528
IPI00216699.1	Isoform 2 of Fermitin family homolog 3	12.22	75.3827	6.771	4	7	7	protein binding			0.896314	0.900076	0.898195	1.06025	1.1042	1.08222	1.20489	0.0140586
IPI00024175.3	Isoform 1 of Proteasome subunit alpha type-7	27.42	27.8696	8.45557	9	5	5	catalytic activity; protein binding	cytoplasm; cytosol; nucleus; organelle lumen; proteasome	cell communication; cell death; metabolic process; regulation of biological process; reproduction; response to stimulus	0.892751	0.910924	0.901837	1.05946	1.10451	1.08198	1.19976	0.0176976
IPI00908495.1	cDNA FLJ60127, highly similar to Ubiquilin-2	2.66	52.8877	6.41748	3	1	1	protein binding			0.89047	1.01046	0.950465	0.973598	1.10455	1.03907	1.09323	0.423503
IPI00292532.6	Cathelicidin antimicrobial peptide precursor	38.15	19.5783	9.40771	1	9	9		extracellular	defense response; response to stimulus	0.857854	0.876856	0.867355	1.11842	1.10456	1.11149	1.28147	0.00231235
IPI01014486.1	Uncharacterized protein	30	7.49478	6.50732	6	1	1	catalytic activity		metabolic process	1.02254	0.764704	0.893622	1.08817	1.10459	1.09638	1.22689	0.25708
IPI00556157.1	Polypyrimidine tract-binding protein 1 isoform c variant (Fragment)	17.02	35.5272	8.98291	17	4	4	nucleotide binding; RNA binding	nucleus	metabolic process	0.796437	1.01455	0.905493	1.04321	1.10462	1.07391	1.186	0.275476
IPI00879709.3	Complement component C6 precursor	12.09	105.683	6.78564	1	10	10	protein binding			0.811382	0.831123	0.821252	1.13376	1.105	1.11938	1.36302	0.00340563
IPI00020091.1	Alpha-1-acid glycoprotein 2	43.78	23.5876	5.10986	1	5	8		extracellular	defense response; regulation of biological process; response to stimulus; transport	0.876207	0.837831	0.857019	1.15288	1.10505	1.12896	1.31732	0.0124764
IPI00016823.3	allograft inflammatory factor 1 isoform 1	27.96	10.4485	8.93896	4	2	2	metal ion binding			0.876106	0.915094	0.8956	1.12699	1.10537	1.11618	1.24629	0.0100587
IPI00005614.6	Isoform Long of Spectrin beta chain, brain 1	11.55	274.439	5.56689	11	23	23	protein binding; structural molecule activity	cytoplasm; cytoskeleton; cytosol; membrane; nucleus; organelle lumen	cell communication; cell differentiation; cell division; cell organization and biogenesis; development; metabolic process; regulation of biological process; response to stimulus; transport	0.811437	0.888211	0.849824	1.13044	1.10564	1.11804	1.31561	0.0218818
IPI00217966.9	Isoform 1 of L-lactate dehydrogenase A chain	49.1	36.6654	8.26514	23	15	16	catalytic activity; nucleotide binding	cytoplasm; cytosol; mitochondrion	cell communication; metabolic process; response to stimulus	0.879609	0.872833	0.876221	1.10578	1.10576	1.10577	1.26198	0.000217783
IPI00219812.1	Isoform RTN1-B of Reticulon-1	9.83	38.9253	5.24951	1	1	1		cytoplasm; endoplasmic reticulum		1.76637	1.90361	1.83499	1.67885	1.10602	1.39243	0.758824	0.271792
IPI00843765.1	Isoform 3 of Spectrin alpha chain, brain	18.43	282.108	5.33838	5	36	36	protein binding			0.845611	0.830909	0.83826	1.14072	1.1068	1.12376	1.34059	0.00416469
IPI00021841.1	Apolipoprotein A-I	67.42	30.7589	5.75732	5	19	20	enzyme regulator activity; protein binding; transporter activity	cytoplasm; endoplasmic reticulum; extracellular; membrane; organelle lumen	cell communication; cell organization and biogenesis; cell proliferation; cellular component movement; coagulation; defense response; development; metabolic process; regulation of biological process; response to stimulus; transport	0.879431	0.861895	0.870663	1.11786	1.10739	1.11262	1.27791	0.00177687
IPI00010796.1	Protein disulfide-isomerase	61.61	57.0807	4.86865	7	16	32	catalytic activity; metal ion binding; protein binding	cell surface; cytoplasm; endoplasmic reticulum; extracellular; membrane; organelle lumen	cell organization and biogenesis; cellular homeostasis; metabolic process; regulation of biological process	0.847297	0.882368	0.864833	1.10801	1.10741	1.10771	1.28084	0.0051736
IPI00479708.6	Full-length cDNA clone CS0DD006YL02 of Neuroblastoma of Homo sapiens	60.53	41.2465	6.78564	1	2	19	protein binding			0.90482	0.813411	0.859115	1.13689	1.10823	1.12256	1.30665	0.0315038
IPI01018671.1	1 kDa protein	66.67	1.24871	8.83643	1	1	1				0.960119	0.896354	0.928236	1.01548	1.10857	1.06202	1.14413	0.141128
IPI00141938.4	histone H2A.V isoform 2	22.81	12.1387	10.4624	9	1	3	DNA binding	chromosome; nucleus	cell organization and biogenesis; metabolic process	0.871467	0.772065	0.821766	1.20372	1.10863	1.15617	1.40694	0.0397983
IPI00022432.1	Transthyretin	53.74	15.877	5.75732	4	8	8	protein binding	cytoplasm; extracellular	transport	0.789309	0.910917	0.850113	1.09478	1.10911	1.10195	1.29623	0.0543323
IPI00785067.1	IGH@ protein	51.67	51.9646	6.31592	1	1	15	protein binding	membrane		0.96594	0.806745	0.886343	1.1058	1.10932	1.10756	1.24958	0.108794
IPI00022895.8	Isoform 1 of Alpha-1B-glycoprotein	49.7	54.2195	5.85889	3	15	15	protein binding	extracellular		0.863841	0.857872	0.860856	1.1283	1.10975	1.11903	1.2999	0.00142194
IPI00853352.1	Uncharacterized protein	25.71	19.5179	4.29736	8	2	2	signal transducer activity		cell communication; regulation of biological process; response to stimulus	0.80725	0.791891	0.79957	1.23535	1.11003	1.17269	1.46665	0.0274524
IPI01011632.1	cDNA FLJ56066, highly similar to ATP-binding cassette sub-family B member 8, mitochondrial	3.81	68.0096	8.49951	4	1	1	catalytic activity; nucleotide binding; transporter activity	membrane	metabolic process; transport	0.840471	0.920979	0.880725	1.09131	1.11034	1.10082	1.24991	0.0335512
IPI00012912.1	Carnitine O-palmitoyltransferase 2, mitochondrial	1.67	73.7304	8.17725	1	1	1	catalytic activity	cytoplasm; membrane; mitochondrion; nucleus; organelle lumen	metabolic process; regulation of biological process; transport	0.807826	1.03492	0.921373	1.01404	1.11048	1.06226	1.15291	0.371726
IPI00641875.3	neutrophil cytosol factor 2 isoform 3	6.07	50.3055	5.36377	4	2	2	protein binding			0.925829	0.817229	0.871529	1.1057	1.11061	1.10816	1.27151	0.0489287
IPI00965916.1	Protein	2.93	48.488	5.021	6	1	1	metal ion binding			0.950855	0.879931	0.915393	1.03549	1.11118	1.07334	1.17254	0.0930259
IPI01018244.1	Isoform 7 of Ataxin-2-like protein	2.01	42.9683	7.02002	9	1	1				0.885052	0.87343	0.879241	1.09616	1.11161	1.10389	1.2555	0.00184586
IPI00220578.3	Guanine nucleotide-binding protein G(k) subunit alpha	3.67	40.5063	5.69385	1	1	1	catalytic activity; metal ion binding; nucleotide binding; protein binding; signal transducer activity	cytoplasm; cytoskeleton; Golgi; membrane	cell communication; cell division; cell organization and biogenesis; coagulation; metabolic process; regulation of biological process; response to stimulus; transport	0.936327	0.873219	0.904773	1.05226	1.11262	1.08244	1.19637	0.0554224
IPI00941236.2	serine/threonine-protein phosphatase 2A activator isoform e	11.46	32.9148	6.93213	16	3	3	enzyme regulator activity			0.979735	0.940079	0.959907	1.00477	1.11289	1.05883	1.10305	0.22796
IPI00022395.1	Complement component C9	13.6	63.1327	5.59229	1	6	6	protein binding	extracellular; membrane	cell death; coagulation; defense response; metabolic process; regulation of biological process; response to stimulus	0.901363	0.903915	0.902639	1.05015	1.11311	1.08163	1.1983	0.0296098
IPI00026215.1	Flap endonuclease 1	5.26	42.5661	8.6167	1	1	1	catalytic activity; DNA binding; metal ion binding; protein binding	cytoplasm; mitochondrion; nucleus; organelle lumen	cell communication; cell organization and biogenesis; metabolic process; regulation of biological process; response to stimulus	0.965723	0.939592	0.952657	0.966154	1.11318	1.03967	1.09133	0.364072
IPI00889551.1	Isoform 2 of Apolipoprotein B receptor	1.76	66.2673	4.41162	4	1	1		cell surface; membrane		0.934231	0.954333	0.944282	0.978922	1.11329	1.04611	1.10783	0.272642
IPI00020599.1	Calreticulin	31.18	48.1118	4.43701	2	11	11	DNA binding; metal ion binding; protein binding; RNA binding	cell surface; cytoplasm; cytosol; endoplasmic reticulum; extracellular; Golgi; membrane; nucleus; organelle lumen	cell communication; cell death; cell differentiation; cell organization and biogenesis; cell proliferation; cellular homeostasis; development; metabolic process; regulation of biological process; reproduction; response to stimulus; transport	0.791745	0.83202	0.811883	1.21109	1.11361	1.16235	1.43167	0.0219008
IPI00913957.1	Putative V-set and immunoglobulin domain-containing protein 6	16.26	13.576	9.59814	3	2	3	protein binding	extracellular		0.840242	0.862613	0.851428	1.11752	1.11367	1.11559	1.31026	0.001841
IPI00853165.3	Uncharacterized protein	10.39	57.8222	7.09326	6	4	4	catalytic activity; metal ion binding; nucleotide binding; protein binding		metabolic process	0.92194	0.814329	0.868135	1.16056	1.11369	1.13713	1.30985	0.0444509
IPI00644576.1	Uncharacterized protein	31.72	276.378	6.04932	11	49	55	protein binding			0.858413	0.843765	0.851089	1.13072	1.11425	1.12248	1.31888	0.00164571
IPI00423464.1	Putative uncharacterized protein DKFZp686K03196	41.89	52.3271	8.57275	2	1	15	protein binding	membrane		0.878691	0.860708	0.8697	1.09461	1.1144	1.10451	1.26998	0.00322624
IPI00005969.3	F-actin-capping protein subunit alpha-1	44.76	32.9023	5.69385	1	6	7	protein binding	cytoplasm; cytoskeleton; cytosol; extracellular	cell organization and biogenesis; cellular component movement; coagulation; defense response; regulation of biological process; response to stimulus	0.839089	0.868447	0.853768	1.12216	1.11443	1.1183	1.30983	0.00327642
IPI00301058.5	Vasodilator-stimulated phosphoprotein	29.47	39.8051	8.93896	1	10	10	protein binding	cytoplasm; cytoskeleton; cytosol; membrane	cell communication; cell differentiation; cell organization and biogenesis; development; regulation of biological process; response to stimulus	0.851978	0.856997	0.854488	1.08504	1.11458	1.09981	1.2871	0.00370758
IPI00879437.1	Protein	48.03	32.1264	8.51416	1	1	16		membrane		0.815738	0.925568	0.870653	1.10292	1.11489	1.10891	1.27365	0.0497781
IPI00008527.3	60S acidic ribosomal protein P1	14.04	11.5067	4.32275	1	1	1	protein binding; RNA binding; structural molecule activity	cytoplasm; cytosol; ribosome	cell organization and biogenesis; metabolic process; reproduction; transport	0.822954	0.987079	0.905017	1.05172	1.11496	1.08334	1.19704	0.179785
IPI00816737.1	Rheumatoid factor D5 heavy chain (Fragment)	9.24	12.9784	8.93896	1	1	1	protein binding			0.883798	0.860769	0.872283	1.10504	1.11511	1.11008	1.27261	0.00278134
IPI00555812.5	vitamin D-binding protein isoform 1 precursor	59.92	52.8829	5.45264	14	27	27		extracellular		0.863111	0.846295	0.854703	1.13883	1.11518	1.12701	1.31859	0.00282835
IPI00909530.1	cDNA FLJ52843, highly similar to Histone H3.3	39.82	12.9103	11.9272	5	2	7	DNA binding	chromosome; nucleus	cell organization and biogenesis; metabolic process	0.865219	0.797635	0.831427	1.12312	1.11573	1.11943	1.34639	0.0136474
IPI00289966.4	Isoform 3 of Pro-interleukin-16	1.27	66.6058	5.97314	4	1	1	protein binding			0.76247	0.832348	0.797409	1.23201	1.11586	1.17394	1.47219	0.0309046
IPI01009629.1	cDNA FLJ51373, highly similar to 26S proteasome non-ATPase regulatory subunit 7	4.05	28.28	7.62061	2	1	1	protein binding	proteasome		1.05085	0.863644	0.957247	0.961281	1.11609	1.03869	1.08508	0.571595
IPI00299024.9	Isoform 1 of Brain acid soluble protein 1	63.88	22.68	4.62744	2	12	12	DNA binding; protein binding	cytoplasm; cytoskeleton; membrane; nucleus; organelle lumen	cell differentiation; cell organization and biogenesis; development; metabolic process; regulation of biological process; reproduction	0.89124	0.814388	0.852814	1.10393	1.11652	1.11023	1.30184	0.0221255
IPI00007052.6	Mitochondrial fission 1 protein	7.24	16.927	8.79248	1	1	1	protein binding	cytoplasm; membrane; mitochondrion	cell communication; cell death; cell organization and biogenesis; cellular homeostasis; metabolic process; regulation of biological process; response to stimulus	1.77789	0.880804	1.32935	0.860773	1.11698	0.988877	0.743881	0.541376
IPI00027846.1	Neutrophil collagenase	27.19	53.3785	6.87354	3	10	10	catalytic activity; metal ion binding	extracellular	cell organization and biogenesis; metabolic process	0.810555	0.791208	0.800882	1.19721	1.11708	1.15715	1.44484	0.0131205
IPI00790462.1	cDNA FLJ50819, highly similar to Prostaglandin E synthase 3	13.08	14.9489	4.76709	4	1	1		cytoplasm; nucleus; organelle lumen		0.999058	0.846695	0.922876	1.01903	1.11721	1.06812	1.15738	0.250196
IPI00060181.1	EF-hand domain-containing protein D2	34.58	26.6805	5.19873	6	7	7	metal ion binding	membrane		0.850866	0.878855	0.864861	1.11282	1.11771	1.11526	1.28953	0.00320304
IPI01013629.1	43 kDa protein	2.31	42.9015	6.62451	4	1	1	nucleotide binding	membrane	metabolic process	0.999819	0.900824	0.950322	0.968014	1.1179	1.04296	1.09748	0.410744
IPI00983613.1	cDNA FLJ54533, highly similar to Heterogeneous nuclear ribonucleoprotein H	6.29	16.8387	5.18604	11	1	1	nucleotide binding			0.87811	0.944727	0.911418	1.02627	1.11796	1.07212	1.17631	0.105107
IPI00940636.2	Isoform 8 of Nesprin-1	0.34	367.586	5.21143	6	1	1	protein binding	membrane		0.827183	0.80463	0.815906	1.19842	1.12026	1.15934	1.42092	0.0137401
IPI00645038.1	Uncharacterized protein	20.11	105.15	7.03467	4	16	16	enzyme regulator activity; protein binding		metabolic process	0.808208	0.843087	0.825648	1.14241	1.12092	1.13166	1.37064	0.00445068
IPI00014338.2	Isoform 1 of Neutrophil cytosol factor 4	26.25	39.0073	6.82959	5	9	9	protein binding	cytoplasm; cytosol; membrane; vacuole	cell communication; cell organization and biogenesis; metabolic process; response to stimulus	0.847519	0.857497	0.852508	1.13502	1.12092	1.12797	1.32312	0.000980845
IPI00306576.1	Arylsulfatase B	3.56	59.6494	8.20654	1	1	1	catalytic activity; metal ion binding	cytoplasm; endoplasmic reticulum; Golgi; mitochondrion; organelle lumen; vacuole	cell organization and biogenesis; development; metabolic process; response to stimulus; transport	1.063	0.842726	0.952863	0.964773	1.12117	1.04297	1.09457	0.573363
IPI00387096.1	Ig kappa chain V-I region Kue	10.19	12.119	8.80713	1	1	1	protein binding	extracellular; membrane	defense response; metabolic process; regulation of biological process; response to stimulus	0.892523	0.821162	0.856842	1.12746	1.1212	1.12433	1.31218	0.0174621
IPI00646739.1	Uncharacterized protein	5.62	20.171	9.12939	6	1	1		cytoplasm; endoplasmic reticulum; Golgi; membrane	response to stimulus; transport	0.987551	0.958113	0.972832	0.922132	1.12126	1.0217	1.05023	0.675297
IPI00783982.1	Coatomer subunit gamma	1.95	97.6555	5.46533	1	1	1	structural molecule activity	cytoplasm; cytosol; Golgi; membrane; nucleus	cell organization and biogenesis; cellular component movement; transport	0.602356	1.15697	0.879663	1.06248	1.12151	1.092	1.24138	0.525945
IPI00022391.1	Serum amyloid P-component	14.8	25.3711	6.53662	1	3	3	metal ion binding; protein binding	extracellular	cell organization and biogenesis; defense response; metabolic process; response to stimulus	0.838054	0.840603	0.839328	1.15376	1.1216	1.13768	1.35546	0.00290998
IPI00967671.2	Uncharacterized protein	9.7	15.3937	9.78857	2	1	1	DNA binding; protein binding	nucleus	cell differentiation; cell organization and biogenesis; development; metabolic process; regulation of biological process; reproduction; response to stimulus	0.833549	0.839518	0.836534	1.15956	1.12167	1.14061	1.3635	0.00395471
IPI00013508.5	Isoform 1 of Alpha-actinin-1	58.18	102.993	5.41455	20	30	46	metal ion binding; protein binding	cytoplasm; cytoskeleton; cytosol; extracellular; membrane; organelle lumen	cell death; cell organization and biogenesis; cellular component movement; coagulation; regulation of biological process; response to stimulus; transport	0.834007	0.857015	0.845511	1.14356	1.12172	1.13264	1.33959	0.00303879
IPI00746165.2	Isoform 1 of WD repeat-containing protein 1	19.14	66.1519	6.65381	8	9	9	protein binding	cytoplasm; cytoskeleton; cytosol; extracellular	coagulation; response to stimulus; transport	0.814389	0.870872	0.842631	1.12325	1.12217	1.12271	1.33239	0.0100184
IPI00879231.1	Alpha-2-antiplasmin	19.96	54.5311	6.29053	4	8	8	enzyme regulator activity; protein binding	cytoplasm; extracellular; organelle lumen	cell communication; cell differentiation; cell organization and biogenesis; cell proliferation; coagulation; defense response; development; metabolic process; regulation of biological process; response to stimulus; transport	0.855699	0.881497	0.868598	1.13352	1.1223	1.12791	1.29854	0.00292926
IPI00021831.1	cAMP-dependent protein kinase type I-alpha regulatory subunit	14.96	42.955	5.35107	6	7	7	catalytic activity; enzyme regulator activity; nucleotide binding; protein binding	cytoplasm; cytosol	cell communication; coagulation; development; metabolic process; regulation of biological process; response to stimulus; transport	0.858055	0.884028	0.871042	1.08706	1.12232	1.10469	1.26824	0.00866959
IPI01015278.1	cDNA FLJ58314, highly similar to Mitogen-activated protein kinase 1	10.34	40.3948	7.15186	15	3	3	catalytic activity; nucleotide binding; signal transducer activity		cell communication; metabolic process; regulation of biological process; response to stimulus	0.81514	0.93221	0.873675	1.06668	1.12245	1.09457	1.25283	0.0764134
IPI00642256.2	Isoform 2 of F-actin-capping protein subunit beta	34.56	30.6094	5.99854	6	10	10	protein binding	cytoplasm; cytoskeleton	cell organization and biogenesis	0.855723	0.871356	0.86354	1.11741	1.12332	1.12037	1.29741	0.00105705
IPI00903112.1	cDNA FLJ36533 fis, clone TRACH2004428, highly similar to Lactotransferrin (Fragment)	74.32	76.704	8.01611	4	3	52	metal ion binding	extracellular	cellular homeostasis; transport	0.872768	0.836734	0.854751	1.15671	1.12365	1.14018	1.33393	0.00725696
IPI00298828.3	Beta-2-glycoprotein 1	41.74	38.2727	7.97217	2	10	10	enzyme regulator activity; protein binding	cell surface; extracellular	cell death; cell proliferation; cellular component movement; coagulation; development; metabolic process; regulation of biological process; response to stimulus; transport	0.826621	0.827861	0.827241	1.12917	1.12417	1.12667	1.36196	7.3825e-05
IPI00930562.1	Activated RNA polymerase II transcription cofactor 4 (Fragment)	15.07	8.64939	8.44092	2	1	1	DNA binding		metabolic process; regulation of biological process	0.88235	0.838653	0.860502	1.11653	1.12436	1.12045	1.30208	0.0072123
IPI00555749.1	Proteasome 26S ATPase subunit 5 variant (Fragment)	4.64	38.7364	6.46826	3	1	1	catalytic activity; nucleotide binding	cytoplasm; proteasome	metabolic process; reproduction; response to stimulus	0.914373	0.962063	0.938218	0.976281	1.12458	1.05043	1.1196	0.286371
IPI00009329.2	Utrophin	0.2	394.22	5.32568	1	1	1	metal ion binding; protein binding	cytoplasm; cytoskeleton; membrane; nucleus; organelle lumen	development; regulation of biological process	0.877408	0.817674	0.847541	1.13965	1.1246	1.13213	1.33578	0.011512
IPI00217975.4	Lamin-B1	35.15	66.3676	5.16064	3	16	19	catalytic activity; motor activity; protein binding; structural molecule activity	cytoplasm; cytoskeleton; membrane; mitochondrion; nucleus; organelle lumen	cell death; cell organization and biogenesis; metabolic process; regulation of biological process	0.860854	0.843469	0.852162	1.12863	1.12467	1.12665	1.32211	0.00105322
IPI00013895.1	Protein S100-A11	42.86	11.7328	7.12256	1	4	4	metal ion binding; protein binding	cytoplasm; nucleus	cell communication; cell proliferation; metabolic process; regulation of biological process; response to stimulus	0.872308	0.878995	0.875652	1.10298	1.1247	1.11384	1.27201	0.00226806
IPI00215911.3	DNA-(apurinic or apyrimidinic site) lyase	30.19	35.5322	8.11865	10	6	6	catalytic activity; DNA binding; metal ion binding; protein binding; RNA binding	cytoplasm; cytoskeleton; endoplasmic reticulum; mitochondrion; nucleus; organelle lumen; ribosome	metabolic process; regulation of biological process; response to stimulus	0.870077	0.824794	0.847436	1.04096	1.12488	1.08292	1.27788	0.0386397
IPI00289800.7	Isoform Short of Glucose-6-phosphate 1-dehydrogenase	55.73	59.219	6.84424	6	25	25	catalytic activity; nucleotide binding; protein binding	cytoplasm; cytoskeleton; cytosol; membrane	cell differentiation; development; metabolic process; regulation of biological process; response to stimulus	0.849494	0.840676	0.845085	1.14262	1.12523	1.13393	1.34179	0.00113749
IPI00908511.1	cDNA FLJ51488, highly similar to Macrophage capping protein	34.86	36.2254	6.25244	6	9	9	protein binding	cytoplasm; membrane; nucleus; organelle lumen		0.858897	0.879428	0.869163	1.13526	1.1256	1.13043	1.3006	0.00188015
IPI00478003.3	Alpha-2-macroglobulin	56.65	163.188	6.45557	9	56	65	enzyme regulator activity; protein binding	cytoplasm; cytosol; extracellular; organelle lumen	cell communication; coagulation; defense response; metabolic process; regulation of biological process; response to stimulus; transport	0.858909	0.846338	0.852623	1.12545	1.12607	1.12576	1.32035	0.00053043
IPI00457006.4	Protein	5.44	16.669	6.55127	5	1	1				0.960573	0.841692	0.901133	1.04606	1.1263	1.08618	1.20535	0.123064
IPI00398735.3	calponin-2 isoform b	16.3	29.4812	6.99072	4	3	3	protein binding			0.80557	0.805719	0.805644	1.18641	1.12715	1.15678	1.43584	0.00704544
IPI01011037.1	Enolase	12.06	34.7406	4.86865	11	1	3	catalytic activity; metal ion binding	cytoplasm; cytosol	metabolic process	0.980907	0.853767	0.917337	1.06241	1.12745	1.09493	1.1936	0.1307
IPI00976614.1	19 kDa protein	4.79	18.9803	5.52881	12	1	1	protein binding			0.89263	0.90427	0.89845	1.04433	1.12752	1.08593	1.20866	0.0467085
IPI00925601.1	Uncharacterized protein	8.46	64.4833	6.7124	5	4	4	catalytic activity		metabolic process	0.930966	0.99492	0.962943	0.987379	1.12765	1.05751	1.09821	0.344685
IPI00982572.1	Protein	4.52	25.0698	5.32568	6	1	1		membrane		0.807137	0.914684	0.860911	1.106	1.12795	1.11698	1.29743	0.0429967
IPI00979041.2	Uncharacterized protein	7.34	19.1562	10.7554	2	1	1	DNA binding	chromosome; cytoplasm; Golgi; nucleus	cell organization and biogenesis; metabolic process	0.74268	0.859396	0.801038	1.1841	1.12856	1.15633	1.44354	0.0315304
IPI00479116.2	Carboxypeptidase N subunit 2	9.54	60.5181	5.98584	1	3	3	enzyme regulator activity; protein binding	extracellular; membrane	metabolic process; regulation of biological process	0.795384	0.847708	0.821546	1.1181	1.12909	1.12359	1.36766	0.00774185
IPI00299155.5	Proteasome subunit alpha type-4	24.52	29.4652	7.72314	2	4	4	catalytic activity; protein binding	cytoplasm; cytosol; nucleus; organelle lumen; proteasome	cell communication; cell death; metabolic process; regulation of biological process; reproduction; response to stimulus	0.875514	0.796052	0.835783	1.13522	1.12914	1.13218	1.35463	0.0175979
IPI00929107.1	Seipin isoform 1	8.45	84.6392	4.93213	2	5	5	protein binding			0.777027	0.790531	0.783779	1.13222	1.12928	1.13075	1.44269	0.000396433
IPI00007047.1	Protein S100-A8	66.67	10.8276	7.03467	1	10	10	metal ion binding; protein binding	cytoplasm; cytoskeleton; extracellular; membrane	defense response; response to stimulus	0.837967	0.854978	0.846472	1.12471	1.12991	1.12731	1.33177	0.00100128
IPI00418163.3	complement C4-B preproprotein	34.81	192.631	7.26904	9	49	51	enzyme regulator activity; protein binding	extracellular	defense response; metabolic process; regulation of biological process; response to stimulus	0.861602	0.87577	0.868686	1.09403	1.13029	1.11216	1.28028	0.00632834
IPI00556459.2	cDNA FLJ58564, highly similar to Plasma protease C1 inhibitor	25.45	49.7255	6.53662	6	11	11	catalytic activity; enzyme regulator activity	extracellular	metabolic process	0.823085	0.853549	0.838317	1.11448	1.13029	1.12238	1.33886	0.00362924
IPI00008274.8	Isoform 1 of Adenylyl cyclase-associated protein 1	50.11	51.8687	8.06006	17	5	21	protein binding	cytoplasm; cytoskeleton; membrane	cell communication; cell differentiation; cell organization and biogenesis; cellular component movement; coagulation; development; metabolic process; regulation of biological process; response to stimulus; transport	0.86521	0.865982	0.865596	1.16284	1.13051	1.14668	1.32472	0.00329194
IPI00219025.3	Glutaredoxin-1	10.38	11.7682	8.08936	1	1	1	catalytic activity; protein binding	cytoplasm; cytosol; mitochondrion; nucleus	cellular homeostasis; metabolic process; regulation of biological process; transport	0.876921	0.830991	0.853956	1.13336	1.13126	1.13231	1.32596	0.00675185
IPI00917623.1	Uncharacterized protein	29.6	25.5565	6.88818	4	5	5	DNA binding			0.886153	0.87491	0.880532	1.08007	1.13163	1.10585	1.25589	0.0134359
IPI00644618.2	Isoform 4 of Myelin protein zero-like protein 1	4.14	15.9374	9.02686	5	1	1				0.8778	1.1653	1.02155	0.812749	1.13182	0.972284	0.951774	0.83987
IPI00304925.5	Heat shock 70 kDa protein 1A/1B	56.32	70.009	5.65576	10	5	32	nucleotide binding; protein binding	cytoplasm; cytosol; endoplasmic reticulum; membrane; mitochondrion; nucleus; organelle lumen	cell death; cell growth; cell organization and biogenesis; cell proliferation; defense response; metabolic process; regulation of biological process; response to stimulus	0.849843	0.79537	0.822607	1.15181	1.13186	1.14183	1.38807	0.00815563
IPI00019580.1	Plasminogen	40.25	90.5102	7.23975	2	19	19	catalytic activity; metal ion binding; protein binding	cell surface; cytoplasm; extracellular; membrane; organelle lumen	cell organization and biogenesis; cell proliferation; coagulation; metabolic process; regulation of biological process; response to stimulus; transport	0.821179	0.808116	0.814647	1.15409	1.13191	1.143	1.40306	0.00153359
IPI00022371.1	Histidine-rich glycoprotein	13.33	59.5409	7.50342	1	6	6	enzyme regulator activity; metal ion binding; protein binding	cytoplasm; extracellular; membrane; organelle lumen	cell communication; cell death; cell growth; cell organization and biogenesis; cell proliferation; cellular component movement; coagulation; defense response; development; metabolic process; regulation of biological process; response to stimulus; transport	0.88492	0.853346	0.869133	1.10087	1.13191	1.11639	1.28449	0.00792158
IPI00973474.2	Putative uncharacterized protein	39.88	56.7768	6.85889	6	6	15	protein binding	membrane		0.848517	0.821504	0.83501	1.14656	1.13214	1.13935	1.36447	0.00252143
IPI00940441.1	Isoform 1 of Protein unc-13 homolog D	3.03	123.205	6.65381	4	3	3	protein binding	cytoplasm; endosome; membrane; vacuole	defense response; regulation of biological process; response to stimulus; transport	0.913829	0.93588	0.924855	0.992007	1.13266	1.06233	1.14865	0.193187
IPI00027166.1	Metalloproteinase inhibitor 2	18.64	24.3831	7.48877	2	3	3	enzyme regulator activity; metal ion binding; protein binding	cell surface; extracellular	cell communication; cell differentiation; cell organization and biogenesis; cell proliferation; development; metabolic process; regulation of biological process; response to stimulus	0.860789	0.828288	0.844539	1.16115	1.13284	1.14699	1.35813	0.00503786
IPI00183046.3	cDNA FLJ60320, highly similar to Tyrosine-protein phosphatase non-receptor type6	14.41	66.1861	7.2251	9	6	6	catalytic activity; protein binding		metabolic process	0.8689	0.876406	0.872653	1.11602	1.133	1.12451	1.28861	0.00135448
IPI00220740.1	Isoform 2 of Nucleophosmin	10.19	29.4462	4.61475	4	2	2				0.932037	0.93997	0.936003	1.03017	1.13348	1.08183	1.15579	0.106446
IPI00029739.5	Isoform 1 of Complement factor H	23.72	139.005	6.60986	5	20	22		extracellular	defense response; metabolic process; regulation of biological process; response to stimulus	0.826913	0.8712	0.849056	1.11784	1.13354	1.12569	1.32581	0.00713576
IPI00018307.1	Leukocyte surface antigen CD53	3.65	24.3245	7.51807	1	1	1	protein binding	cell surface; membrane	cell communication; regulation of biological process; response to stimulus	0.780117	0.972605	0.876361	1.0692	1.13381	1.1015	1.25691	0.156843
IPI00216975.1	Isoform 2 of Tropomyosin alpha-4 chain	39.44	32.7026	4.729	11	2	14	structural molecule activity		cell communication; response to stimulus	0.859503	0.838584	0.849044	1.12167	1.13469	1.12818	1.32877	0.00194248
IPI00027463.1	Protein S100-A6	26.67	10.1733	5.47803	1	3	3	metal ion binding; protein binding; transporter activity	cytoplasm; cytosol; membrane; nucleus	cell communication; cell differentiation; cell organization and biogenesis; cell proliferation; development; regulation of biological process; response to stimulus; transport	0.838874	0.848488	0.843681	1.14088	1.13483	1.13786	1.34868	0.000372456
IPI00019359.4	Keratin, type I cytoskeletal 9	43.82	62.0268	5.23682	2	16	17	structural molecule activity	cytoplasm; cytoskeleton	cell organization and biogenesis; development; reproduction	0.84638	0.858297	0.852338	1.1417	1.13617	1.13894	1.33625	0.000525016
IPI01012492.1	cDNA FLJ53075, highly similar to Kininogen-1	38.31	46.4668	6.43018	5	16	16	enzyme regulator activity		metabolic process; regulation of biological process	0.797679	0.807431	0.802555	1.18402	1.13673	1.16038	1.44585	0.00452274
IPI00295105.3	cDNA FLJ60163, highly similar to Carbonic anhydrase 6	41.67	35.7667	7.02002	4	2	12	catalytic activity; metal ion binding	extracellular	metabolic process	0.861752	0.868008	0.86488	1.10446	1.13685	1.12065	1.29573	0.00413309
IPI00032561.1	Calcium-binding protein 39	17.6	39.8437	6.88818	1	6	6	catalytic activity; enzyme regulator activity; protein binding	cytoplasm; cytosol	cell communication; cell organization and biogenesis; metabolic process; regulation of biological process; response to stimulus	0.863094	0.874222	0.868658	1.0929	1.13698	1.11494	1.28352	0.00841263
IPI00641144.1	Uncharacterized protein	7.35	22.865	5.33838	2	1	1	catalytic activity; metal ion binding	extracellular	metabolic process; response to stimulus	0.758921	0.74354	0.75123	1.29341	1.13715	1.21528	1.61772	0.0274497
IPI01015902.1	Uncharacterized protein	20.79	35.0767	7.72314	3	6	6	catalytic activity	cytoplasm; membrane; mitochondrion	metabolic process	0.786206	0.817546	0.801876	1.19508	1.13716	1.16612	1.45424	0.00807445
IPI00414676.6	Heat shock protein HSP 90-beta	16.99	83.2121	5.03369	13	4	12	enzyme regulator activity; nucleotide binding; protein binding	cytoplasm; cytosol; membrane; mitochondrion; nucleus	cell communication; cell differentiation; cell organization and biogenesis; defense response; development; metabolic process; regulation of biological process; response to stimulus	0.797076	0.902822	0.849949	1.10383	1.13719	1.12051	1.31833	0.0395158
IPI00025869.1	Alpha-galactosidase A	6.29	48.7349	5.60498	1	2	2	catalytic activity; protein binding	cytoplasm; extracellular; Golgi; organelle lumen; vacuole	metabolic process; regulation of biological process	0.864336	0.921845	0.893091	1.02937	1.13767	1.08352	1.21323	0.0899087
IPI00220327.4	Keratin, type II cytoskeletal 1	34.94	65.999	8.11865	8	21	24	catalytic activity; motor activity; protein binding; receptor activity; structural molecule activity; transporter activity	cytoskeleton; membrane	coagulation; defense response; development; metabolic process; regulation of biological process; response to stimulus; transport	0.853433	0.829364	0.841398	1.13482	1.13783	1.13632	1.35052	0.00168672
IPI00844400.1	23 kDa protein	4.52	23.4339	9.17334	2	1	1	protein binding	membrane	response to stimulus	0.847811	0.802704	0.825257	1.16332	1.13836	1.15084	1.39452	0.00620895
IPI00855846.1	Costars family protein C6orf115	16.05	9.05086	6.29053	1	1	1				0.921256	1.03365	0.977453	0.926149	1.13863	1.03239	1.0562	0.692434
IPI00328609.3	Kallistatin	11.24	48.5112	7.75244	1	4	4	enzyme regulator activity	extracellular	metabolic process; regulation of biological process	0.860618	0.861974	0.861296	1.09957	1.13897	1.11927	1.29952	0.00578976
IPI00553177.1	Isoform 1 of Alpha-1-antitrypsin	61.72	46.707	5.59229	15	24	24	enzyme regulator activity; protein binding	cytoplasm; extracellular; organelle lumen	coagulation; defense response; metabolic process; regulation of biological process; response to stimulus; transport	0.804128	0.814589	0.809358	1.17744	1.13914	1.15829	1.43112	0.00322236
IPI00025204.1	CD5 antigen-like	42.94	38.0629	5.46533	1	10	10	receptor activity	extracellular; membrane	cell death; defense response; response to stimulus	0.790727	0.86192	0.826323	1.17887	1.13949	1.15918	1.40282	0.0146083
IPI00385555.1	Ig kappa chain V-I region BAN	16.67	11.8328	8.44092	1	1	1	protein binding	extracellular; membrane	defense response; metabolic process; regulation of biological process; response to stimulus	0.855549	0.760245	0.807897	1.19097	1.14069	1.16583	1.44304	0.0219156
IPI00017601.1	Ceruloplasmin	37.84	122.128	5.71924	5	33	33	catalytic activity; metal ion binding; protein binding	extracellular	cellular homeostasis; metabolic process; transport	0.817397	0.818991	0.818194	1.15995	1.14143	1.15069	1.40638	0.000781168
IPI00022229.2	Apolipoprotein B-100	22.13	515.283	7.04932	3	88	88	protein binding; transporter activity	cytoplasm; endoplasmic reticulum; endosome; extracellular; membrane; organelle lumen	cell differentiation; cell organization and biogenesis; cellular component movement; coagulation; development; metabolic process; regulation of biological process; reproduction; response to stimulus; transport	0.829252	0.807016	0.818134	1.16344	1.14203	1.15274	1.40898	0.00212125
IPI00385834.3	Isoform 2 of KH domain-containing, RNA-binding, signal transduction-associated protein 1	1.44	45.832	7.57666	4	1	1	RNA binding			0.666	0.859468	0.762734	1.25878	1.14292	1.20085	1.5744	0.0603038
IPI00021855.1	Apolipoprotein C-I	32.53	9.32609	8.47021	1	4	4	enzyme regulator activity	cytoplasm; endoplasmic reticulum; extracellular	cell organization and biogenesis; metabolic process; regulation of biological process; transport	0.815334	0.799003	0.807168	1.17626	1.14352	1.15989	1.43699	0.00267891
IPI00019502.3	Isoform 1 of Myosin-9	30.61	226.392	5.60498	20	52	52	catalytic activity; motor activity; nucleotide binding; protein binding; transporter activity	cytoplasm; cytoskeleton; cytosol; membrane; mitochondrion; nucleus	cell communication; cell differentiation; cell division; cell organization and biogenesis; cellular component movement; development; metabolic process; regulation of biological process; reproduction; response to stimulus; transport	0.835311	0.8553	0.845306	1.13098	1.14376	1.13737	1.34551	0.0016451
IPI00829740.1	V2-6 protein	33.04	12.3241	7.38623	2	1	3				0.944173	0.823128	0.883651	1.05795	1.14377	1.10086	1.24581	0.0995539
IPI00374151.1	thioredoxin-dependent peroxide reductase, mitochondrial isoform b	13.45	25.8223	7.45947	2	3	3	antioxidant activity; catalytic activity		metabolic process	0.822014	0.759605	0.790809	1.23556	1.14392	1.18974	1.50446	0.0187684
IPI00017704.3	Coactosin-like protein	55.63	15.935	5.66846	1	7	7	protein binding	cytoplasm; cytoskeleton	defense response; response to stimulus	0.846802	0.85916	0.852981	1.13568	1.14405	1.13986	1.33633	0.000675805
IPI00022488.1	Hemopexin	46.54	51.6433	7.02002	11	18	18	metal ion binding; protein binding; transporter activity	extracellular	cell communication; cellular homeostasis; defense response; metabolic process; regulation of biological process; reproduction; response to stimulus; transport	0.832002	0.830429	0.831215	1.13806	1.14423	1.14115	1.37286	0.000105679
IPI00019943.1	Afamin	32.22	69.024	5.89697	1	18	18		extracellular	transport	0.792763	0.827142	0.809953	1.15047	1.14428	1.14738	1.4166	0.00266853
IPI01013842.1	Uncharacterized protein	7.04	22.6649	9.5542	3	1	1				1.00556	1.01579	1.01067	0.828787	1.14471	0.986749	0.976326	0.893559
IPI00291867.4	Complement factor I	21.61	65.7066	7.50342	4	9	9	catalytic activity; protein binding; receptor activity	extracellular; membrane	defense response; metabolic process; regulation of biological process; response to stimulus	0.836423	0.878292	0.857357	1.12877	1.1449	1.13684	1.32598	0.00638127
IPI00029568.2	Pentraxin-related protein PTX3	29.92	41.9488	5.0083	1	8	8		extracellular	cell organization and biogenesis; defense response; metabolic process; regulation of biological process; response to stimulus; transport	0.95704	0.85154	0.90429	1.16127	1.14501	1.15314	1.27519	0.0430517
IPI00027462.1	Protein S100-A9	63.16	13.2335	6.12549	1	7	7	metal ion binding; protein binding; signal transducer activity	cytoplasm; cytoskeleton; extracellular; membrane; nucleus; organelle lumen	cell communication; defense response; regulation of biological process; response to stimulus	0.838638	0.819636	0.829137	1.16306	1.14525	1.15416	1.392	0.00160103
IPI00029168.1	Apolipoprotein(a)	8.29	500.995	5.88428	1	1	1	catalytic activity; enzyme regulator activity; protein binding	extracellular	metabolic process; regulation of biological process; transport	0.818456	0.822304	0.82038	1.16161	1.14609	1.15385	1.40648	0.000574163
IPI00150057.6	Isoform 2 of SWI/SNF complex subunit SMARCC2	0.8	124.764	5.5542	4	1	1	protein binding			0.778995	0.756816	0.767906	1.25445	1.14636	1.2004	1.56322	0.0158845
IPI00552982.2	Copine I	7.69	21.4427	8.11865	7	1	1	protein binding			0.907189	0.75761	0.832399	1.14541	1.14713	1.14627	1.37707	0.052366
IPI01012504.1	6-phosphogluconate dehydrogenase, decarboxylating	43.4	51.8393	7.44482	5	6	20	catalytic activity; nucleotide binding		metabolic process	0.84129	0.836518	0.838904	1.12786	1.14739	1.13762	1.35608	0.00113075
IPI00556437.1	Dynamin 2 isoform 4 variant (Fragment)	2.26	55.0762	8.646	7	1	1	catalytic activity; nucleotide binding		metabolic process	0.711209	1.03449	0.872849	1.05513	1.14778	1.10146	1.26191	0.306955
IPI00646339.1	cDNA FLJ14104 fis, clone MAMMA1001198, highly similar to Epidermal growth factor receptor substrate 15-like 1	1.06	83.1967	5.08447	3	1	1	catalytic activity; metal ion binding; motor activity; nucleotide binding; protein binding; transporter activity	chromosome; cytoplasm; cytoskeleton; Golgi; membrane; nucleus; organelle lumen	cell differentiation; cell organization and biogenesis; metabolic process; regulation of biological process; reproduction; transport	0.758037	0.848545	0.803291	1.18603	1.1481	1.16707	1.45285	0.0177119
IPI00394960.2	Isoform 1 of Probable G-protein coupled receptor 133	2.86	96.4679	7.88428	2	1	1	receptor activity; signal transducer activity	membrane	cell communication; regulation of biological process; response to stimulus	0.551796	0.871671	0.711734	1.33677	1.149	1.24289	1.74628	0.103358
IPI00028946.2	Isoform 3 of Reticulon-3	8.05	25.5926	8.51416	7	2	2		cytoplasm; endoplasmic reticulum		0.802485	0.847993	0.825239	1.15207	1.14932	1.15069	1.39438	0.00487003
IPI00742682.2	Nucleoprotein TPR	1.31	267.131	5.021	1	2	2	catalytic activity; motor activity; nucleotide binding; protein binding; transporter activity	chromosome; cytoplasm; cytoskeleton; membrane; nucleus; organelle lumen	cell communication; cell organization and biogenesis; metabolic process; regulation of biological process; response to stimulus; transport	1.21676	0.893758	1.05526	1.20491	1.14965	1.17728	1.11563	0.534068
IPI00220573.4	Myosin regulatory light chain 12A	52.05	19.7815	4.80518	7	7	7	metal ion binding; protein binding	cytoplasm; cytoskeleton	cell organization and biogenesis; regulation of biological process; transport	0.86769	0.792797	0.830243	1.13531	1.14988	1.1426	1.37622	0.0145904
IPI00220834.8	X-ray repair cross-complementing protein 5	9.15	82.6523	5.80811	2	5	5	catalytic activity; DNA binding; nucleotide binding; protein binding	chromosome; cytoplasm; nucleus; organelle lumen	cell death; cell differentiation; cell organization and biogenesis; cell proliferation; development; metabolic process; regulation of biological process; response to stimulus	0.851444	0.883123	0.867283	1.06668	1.15046	1.10857	1.27821	0.0327602
IPI00219365.3	Moesin	47.49	67.7778	6.40479	4	25	31	protein binding; structural molecule activity	cell surface; cytoplasm; cytoskeleton; membrane; nucleus; organelle lumen	cellular component movement; regulation of biological process	0.795804	0.793449	0.794626	1.17506	1.15061	1.16283	1.46337	0.00111106
IPI00978206.1	61 kDa protein	1.31	60.6366	5.23682	2	1	1	protein binding			0.799495	0.826501	0.812998	1.16834	1.151	1.15967	1.42641	0.0021356
IPI00465363.3	Histone H2B type 1-A	44.88	14.1587	10.3159	1	1	6	DNA binding	chromosome; membrane; nucleus	cell organization and biogenesis; cellular component movement; defense response; metabolic process; response to stimulus	0.679275	0.941968	0.810621	1.16322	1.15104	1.15713	1.42746	0.118862
IPI00163516.4	Isoform 1 of Formin-like protein 1	4.45	121.777	5.71924	4	3	3	protein binding	cytoplasm; cytosol; membrane	cell organization and biogenesis; cellular component movement; regulation of biological process	0.71808	0.851721	0.784901	1.24566	1.15124	1.19845	1.52688	0.0369818
IPI00399007.7	Putative uncharacterized protein DKFZp686I04196 (Fragment)	46.04	46.0316	7.59131	2	3	13	protein binding	membrane		0.793881	0.772178	0.78303	1.1998	1.15133	1.17556	1.5013	0.00454489
IPI00030739.1	Apolipoprotein M	31.38	21.2394	6.01123	3	5	5	antioxidant activity; catalytic activity; transporter activity	extracellular; membrane	cell organization and biogenesis; metabolic process; regulation of biological process; response to stimulus; transport	0.77241	0.793333	0.782871	1.19133	1.15197	1.17165	1.49661	0.00326984
IPI00742980.1	PLEK protein variant (Fragment)	6.82	35.37	8.73389	2	2	2	protein binding		cell communication; regulation of biological process; response to stimulus	0.806495	0.82377	0.815133	1.14424	1.15244	1.14834	1.40878	0.000822382
IPI00942979.1	Transketolase	50.08	67.8347	7.66455	5	24	24	catalytic activity; metal ion binding; protein binding	cytoplasm; cytosol; nucleus; organelle lumen	metabolic process	0.814073	0.833359	0.823716	1.16428	1.15375	1.15902	1.40706	0.00107209
IPI01010866.1	cDNA FLJ51742, highly similar to Inter-alpha-trypsin inhibitor heavy chain H4	17.57	98.2863	6.59521	7	13	13	enzyme regulator activity; protein binding	membrane	metabolic process	0.779145	0.791285	0.785215	1.15016	1.15393	1.15204	1.46717	0.000300044
IPI00984307.1	Uncharacterized protein	30.08	15.4938	5.68115	7	3	3	catalytic activity; nucleotide binding; protein binding; signal transducer activity	cytoplasm; cytoskeleton; cytosol; mitochondrion; nucleus	cell communication; cell differentiation; cell organization and biogenesis; development; metabolic process; regulation of biological process; response to stimulus	0.942329	0.74121	0.84177	1.1465	1.15511	1.15081	1.36713	0.0917169
IPI00941747.1	Calnexin	13.51	67.5259	4.60205	12	5	7	metal ion binding; protein binding	cytoplasm; endoplasmic reticulum; membrane; organelle lumen	cell communication; metabolic process; transport	0.735738	0.835117	0.785427	1.19015	1.15614	1.17314	1.49364	0.0178589
IPI00021727.1	C4b-binding protein alpha chain	8.21	66.9894	7.29834	2	4	4	protein binding	cytoplasm; extracellular; membrane	defense response; metabolic process; regulation of biological process; response to stimulus	0.843414	0.834611	0.839012	1.11845	1.15641	1.13743	1.35568	0.0042365
IPI00927883.1	cDNA FLJ53268, highly similar to Beta-glucuronidase	4.36	58.3082	6.99072	4	2	2	catalytic activity		metabolic process	0.89404	0.801889	0.847965	1.10345	1.1566	1.13003	1.33263	0.0337673
IPI00010471.6	Plastin-2	67.46	70.2439	5.42725	5	26	34	metal ion binding; protein binding	cytoplasm; cytoskeleton; cytosol; extracellular; membrane	cell communication; cell organization and biogenesis; development; regulation of biological process; response to stimulus; transport	0.838912	0.804217	0.821565	1.14943	1.15776	1.15359	1.40414	0.00287491
IPI00000335.1	Histidine triad nucleotide-binding protein 2, mitochondrial	12.27	17.1512	9.15869	1	1	1	catalytic activity	cytoplasm; mitochondrion	cell death; metabolic process	0.937583	0.676104	0.806844	1.18304	1.15788	1.17046	1.45067	0.109466
IPI00011261.2	Complement component C8 gamma chain	12.38	22.2635	8.30908	2	2	2	protein binding	extracellular; membrane	cell death; defense response; metabolic process; regulation of biological process; response to stimulus	0.90068	0.807136	0.853908	1.09131	1.15801	1.12466	1.31707	0.0421852
IPI00909555.1	cDNA FLJ51602, highly similar to Interferon-induced guanylate-binding protein 1	4.48	41.2442	6.72705	5	1	1	catalytic activity; nucleotide binding		metabolic process	0.645523	0.920527	0.783025	1.20323	1.15839	1.18081	1.50801	0.103895
IPI01009715.1	cDNA FLJ50630, highly similar to Homo sapiens src family associated phosphoprotein 2 (SCAP2), mRNA	10.16	21.6352	4.4624	3	2	2	protein binding	cytoplasm	cell proliferation; regulation of biological process	0.830452	0.848769	0.839611	1.11267	1.15841	1.13554	1.35246	0.00685989
IPI00985039.1	Uncharacterized protein	14.12	19.3637	8.32373	4	2	2	catalytic activity		metabolic process	0.833827	0.796859	0.815343	1.15851	1.15861	1.15856	1.42095	0.00288786
IPI01015917.1	T-complex protein 1 subunit delta	5.4	42.2726	7.60596	5	2	2	nucleotide binding; protein binding	cytoplasm; cytosol; membrane; nucleus; organelle lumen	metabolic process	0.789825	0.869576	0.8297	1.06714	1.15929	1.11321	1.34171	0.0432186
IPI00979951.1	Uncharacterized protein	6.69	26.623	5.60498	5	1	1	catalytic activity; nucleotide binding		metabolic process; response to stimulus	0.968059	0.630844	0.799451	1.19668	1.16001	1.17834	1.47394	0.155066
IPI00479723.5	Isoform 10 of Fibronectin	19.85	239.476	5.88428	19	21	32	protein binding	extracellular		0.793495	0.775296	0.784396	1.1725	1.16087	1.16669	1.48737	0.000797187
IPI00382492.1	Ig heavy chain V-III region LAY	15.97	12.8498	8.48486	1	1	1	protein binding	extracellular; membrane	defense response; metabolic process; regulation of biological process; response to stimulus	1.05514	0.878383	0.966762	0.895708	1.16091	1.02831	1.06366	0.736548
IPI00909879.1	cDNA FLJ50886, highly similar to Aconitate hydratase, mitochondrial	3.05	54.425	7.62061	5	1	1	catalytic activity		metabolic process	0.89856	0.910834	0.904697	0.997114	1.16102	1.07907	1.19274	0.167904
IPI00220684.1	Isoform 3 of Heterogeneous nuclear ribonucleoprotein D0	17.97	32.8141	8.1626	15	5	6	nucleotide binding			0.853639	0.78287	0.818254	1.15692	1.16351	1.16021	1.41791	0.0106284
IPI00827906.1	Anti-mucin1 light chain variable region (Fragment)	31.78	11.6138	8.45557	2	1	2	protein binding			0.672848	0.711719	0.692284	1.28489	1.16395	1.22442	1.76867	0.0139503
IPI01010590.1	Uncharacterized protein	1.63	61.7983	8.30908	3	1	1	catalytic activity; protein binding	extracellular	coagulation; metabolic process; response to stimulus	0.770118	0.774466	0.772292	1.2264	1.16422	1.19531	1.54774	0.00538462
IPI00027482.1	Corticosteroid-binding globulin	19.75	45.1119	6.03662	3	6	6	enzyme regulator activity	extracellular	metabolic process; regulation of biological process; transport	0.771703	0.841819	0.806761	1.11597	1.16602	1.14099	1.41429	0.0162052
IPI00386135.1	Ig lambda chain V-VI region SUT	7.21	12.2398	5.12256	1	1	1	protein binding	extracellular; membrane	defense response; metabolic process; regulation of biological process; response to stimulus	0.82563	0.855865	0.840747	1.10254	1.16669	1.13462	1.34953	0.0142494
IPI00604606.1	Isoform 2 of Motile sperm domain-containing protein 2	1.54	52.0877	6.13818	2	1	1	structural molecule activity			0.739476	0.809544	0.77451	1.21639	1.16749	1.19194	1.53896	0.0103124
IPI00978346.1	cDNA FLJ53977, highly similar to N-acetylgalactosamine-6-sulfatase	3.36	49.7199	6.82959	2	1	1	catalytic activity		metabolic process	0.722109	0.813124	0.767616	1.2172	1.16962	1.19341	1.5547	0.0142344
IPI00005161.3	Actin-related protein 2/3 complex subunit 2	38	34.3115	7.35693	6	12	12	protein binding; structural molecule activity	cytoplasm; cytoskeleton; Golgi; membrane	cell organization and biogenesis; cellular component movement; regulation of biological process	0.806154	0.830404	0.818279	1.15742	1.17015	1.16378	1.42223	0.00156723
IPI00216691.5	Profilin-1	49.29	15.0446	8.26514	1	6	6	protein binding	cytoplasm; cytoskeleton; nucleus	cell organization and biogenesis; coagulation; development; metabolic process; regulation of biological process; reproduction; response to stimulus; transport	0.805886	0.767735	0.78681	1.18615	1.17022	1.17819	1.49742	0.00277788
IPI00395627.3	Isoform 1 of Calcyclin-binding protein	10.53	26.1936	8.25049	6	2	3	protein binding	cytoplasm; nucleus	cell death; cell differentiation; development; metabolic process; regulation of biological process; response to stimulus	0.709756	0.837039	0.773397	1.20693	1.17104	1.18899	1.53735	0.024393
IPI00021857.1	Apolipoprotein C-III	16.16	10.8455	5.41455	2	1	1	enzyme regulator activity; protein binding	extracellular	cell communication; cell organization and biogenesis; metabolic process; regulation of biological process; response to stimulus; transport	1.03774	0.782686	0.910213	0.963793	1.17114	1.06747	1.17277	0.439633
IPI00844600.1	9 kDa protein	31.33	9.39593	6.29053	2	2	2	metal ion binding			0.983024	0.766361	0.874692	0.989108	1.17118	1.08014	1.23488	0.283654
IPI00938269.1	Isoform 4 of Protein phosphatase 1L	6.7	22.4605	5.45264	2	1	1	catalytic activity			0.956449	1.036	0.996225	0.822545	1.17144	0.996992	1.00077	0.996964
IPI00014287.2	folate receptor gamma precursor	15.51	27.866	7.66455	13	3	3	signal transducer activity	membrane	transport	0.731236	0.775162	0.753199	1.28232	1.17155	1.22694	1.62897	0.015452
IPI00783987.2	Complement C3 (Fragment)	58.33	187.03	6.40479	2	86	86	enzyme regulator activity; protein binding	extracellular; membrane	cell communication; cell organization and biogenesis; defense response; development; metabolic process; regulation of biological process; response to stimulus; transport	0.790842	0.78667	0.788756	1.1891	1.17212	1.18061	1.4968	0.000497366
IPI01013441.1	Uncharacterized protein	36.74	23.596	8.1626	2	5	5	catalytic activity		metabolic process	0.828278	0.787269	0.807773	1.16352	1.17226	1.16789	1.44581	0.00337224
IPI00909678.1	cDNA FLJ51834, highly similar to LIM and SH3 domain protein 1	7.32	23.1672	4.94482	2	1	1	protein binding			0.796596	0.772273	0.784434	1.19288	1.17278	1.18283	1.50788	0.00156488
IPI00975690.1	Vimentin variant 3	48.26	49.6231	5.24951	27	21	24	catalytic activity; motor activity; protein binding; structural molecule activity	cytoplasm; cytoskeleton	cell organization and biogenesis; metabolic process; regulation of biological process	0.794503	0.75653	0.775516	1.20441	1.17419	1.1893	1.53356	0.003421
IPI00893179.1	X-ray repair complementing defective repair in Chinese hamster cells 6	11.85	64.0351	6.82959	4	5	5	catalytic activity; DNA binding	nucleus	metabolic process; response to stimulus	0.818201	0.866367	0.842284	1.1196	1.17503	1.14731	1.36215	0.0141814
IPI00013163.1	Myeloid cell nuclear differentiation antigen	22.36	45.8072	9.75928	1	8	8	DNA binding	cytoplasm; nucleus; organelle lumen	cell communication; cell death; cell proliferation; defense response; metabolic process; regulation of biological process; response to stimulus	0.768653	0.781974	0.775313	1.1915	1.17542	1.18346	1.52643	0.0006533
IPI00917915.1	Uncharacterized protein	7.5	18.1961	4.91943	5	1	1	metal ion binding			0.821809	0.803194	0.812501	1.12939	1.17605	1.15272	1.41873	0.00540685
IPI00032313.1	Protein S100-A4	36.63	11.7207	6.11279	2	5	5	metal ion binding; protein binding	cytoplasm; nucleus	cell communication; cell differentiation; cell organization and biogenesis; development; regulation of biological process; response to stimulus	0.726404	0.904884	0.815644	1.15328	1.17648	1.16488	1.42817	0.0604422
IPI00944995.1	Uncharacterized protein	15.79	29.9592	6.15088	8	4	4	catalytic activity	membrane		0.85582	0.813505	0.834663	1.10721	1.179	1.14311	1.36954	0.0177645
IPI00444262.3	cDNA FLJ45706 fis, clone FEBRA2028457, highly similar to Nucleolin	2.49	65.9225	4.55127	3	2	2	nucleotide binding			0.838113	0.807122	0.822618	1.10665	1.17903	1.14284	1.38927	0.0147813
IPI00953689.1	Alpha-2-HS-glycoprotein	44.41	39.2997	5.71924	3	12	12	enzyme regulator activity	extracellular	cell communication; cell growth; cell organization and biogenesis; defense response; development; metabolic process; regulation of biological process; reproduction; response to stimulus; transport	0.750242	0.804455	0.777348	1.15694	1.17946	1.1682	1.5028	0.00559231
IPI01025065.1	Protein	18.92	8.69963	6.11279	4	1	1	catalytic activity		metabolic process	0.883724	0.58873	0.736227	1.28387	1.18049	1.23218	1.67364	0.0866038
IPI00396004.3	cDNA FLJ46111 fis, clone TESTI2034913, moderately similar to Keratin, type II cytoskeletal 8	8.63	22.3291	4.84326	1	1	1	structural molecule activity	cytoskeleton		1.0712	0.841901	0.95655	0.892892	1.18201	1.03745	1.08458	0.703857
IPI00552735.3	V2-8 protein	23.08	12.577	5.66846	1	1	2				0.756042	0.714093	0.735067	1.27295	1.18328	1.22812	1.67075	0.00992977
IPI00018971.8	Isoform 1 of E3 ubiquitin-protein ligase TRIM21	3.58	54.1351	6.37939	2	1	1	catalytic activity; DNA binding; metal ion binding; protein binding; RNA binding	cytoplasm; nucleus; organelle lumen	cell organization and biogenesis; metabolic process; regulation of biological process	0.805442	0.948808	0.877125	1.01587	1.18368	1.09978	1.25384	0.18113
IPI00968212.1	Protein	13.58	8.98839	7.51807	1	1	1				0.838371	0.811859	0.825115	1.11337	1.18412	1.14874	1.39222	0.013356
IPI00021885.1	Isoform 1 of Fibrinogen alpha chain	18.82	94.9144	6.01123	4	15	15	protein binding	cell surface; cytoplasm; extracellular; membrane; organelle lumen	cell communication; cell organization and biogenesis; coagulation; regulation of biological process; response to stimulus; transport	0.729277	0.741304	0.73529	1.25906	1.18456	1.22181	1.66167	0.00596001
IPI00301812.3	Isoform 1 of SPARC-related modular calcium-binding protein 1	2.76	48.1317	8.22119	2	1	1	metal ion binding; protein binding	extracellular	cell communication; cell differentiation; cell organization and biogenesis; development; regulation of biological process; response to stimulus	0.963616	0.888599	0.926108	0.937506	1.18457	1.06104	1.1457	0.405658
IPI00021827.3	Neutrophil defensin 3	28.72	10.2382	5.98584	2	4	4		cytoplasm; extracellular; Golgi; organelle lumen; vacuole	defense response; response to stimulus	0.75773	0.679154	0.718442	1.24517	1.18515	1.21516	1.69138	0.00976132
IPI00026087.1	Barrier-to-autointegration factor	26.97	10.052	6.0874	1	1	1	DNA binding; protein binding	chromosome; cytoplasm; cytosol; nucleus; organelle lumen	metabolic process; reproduction; response to stimulus	0.666687	0.805901	0.736294	1.26133	1.18546	1.2234	1.66156	0.0254787
IPI00909631.1	cDNA FLJ52253, highly similar to Mus musculus syntaxin 3 (Stx3), transcript variant C, mRNA	4.44	20.7046	6.25244	5	1	1	protein binding	membrane	transport	0.814262	0.928628	0.871445	1.02482	1.18568	1.10525	1.2683	0.141345
IPI00946166.1	Uncharacterized protein	4.79	17.624	8.17725	3	1	1				0.883404	0.617758	0.750581	1.25178	1.1858	1.21879	1.6238	0.075847
IPI00911039.1	cDNA FLJ54408, highly similar to Heat shock 70 kDa protein 1	51.19	63.8849	5.5542	3	1	28	nucleotide binding		cell organization and biogenesis; response to stimulus	0.780774	0.784044	0.782409	1.20696	1.18634	1.19665	1.52944	0.000634589
IPI00060474.1	Leucine-rich repeat-containing protein 45	1.19	75.9045	6.22705	1	1	1		cytoplasm; cytoskeleton		0.949191	0.78387	0.86653	1.04056	1.18926	1.11491	1.28664	0.155064
IPI00018262.1	Acidic leucine-rich nuclear phosphoprotein 32 family member C	7.26	26.7456	4.2085	1	1	2	protein binding			0.683006	0.721332	0.702169	1.27617	1.18998	1.23307	1.75609	0.00779944
IPI00745872.2	Isoform 1 of Serum albumin	81.77	69.3215	6.27783	11	56	56	antioxidant activity; catalytic activity; DNA binding; metal ion binding; protein binding	cytoplasm; extracellular; organelle lumen	cell communication; cell death; coagulation; metabolic process; regulation of biological process; response to stimulus; transport	0.781131	0.765435	0.773283	1.2123	1.19039	1.20134	1.55356	0.000989586
IPI00884920.1	Isoform 1 of Uncharacterized protein C1orf228	4.09	48.8236	5.74463	1	1	1				0.805363	0.727964	0.766664	1.60864	1.19039	1.39952	1.82546	0.096812
IPI00908984.1	cDNA FLJ59670, highly similar to Homo sapiens formin binding protein 1 (FNBP1), mRNA	4.49	27.9936	4.67822	7	1	1	protein binding			0.75201	0.752491	0.75225	1.23331	1.19051	1.21191	1.61105	0.00216082
IPI00893580.2	Uncharacterized protein	12.02	21.468	5.19873	16	2	2	catalytic activity; nucleotide binding			0.681885	0.777827	0.729856	1.25165	1.19188	1.22176	1.67398	0.0129456
IPI00289912.2	GTP-binding protein REM 1	3.69	32.927	8.79248	1	1	1	catalytic activity; nucleotide binding; protein binding	membrane	cell communication; metabolic process; regulation of biological process; response to stimulus	0.787512	0.82865	0.808081	1.13207	1.19203	1.16205	1.43804	0.0103861
IPI00032291.2	Complement C5	4.77	188.186	6.52197	2	7	7	enzyme regulator activity; protein binding	extracellular; membrane	cell communication; cell death; cellular component movement; cellular homeostasis; defense response; development; metabolic process; regulation of biological process; response to stimulus; transport	0.782868	0.816643	0.799756	1.18626	1.19275	1.18951	1.48734	0.00194116
IPI00220994.3	Core histone macro-H2A.2	9.14	40.0334	9.68604	2	1	3	DNA binding	chromosome; nucleus; organelle lumen	cell organization and biogenesis; metabolic process; regulation of biological process	0.751336	0.707994	0.729665	1.27201	1.19298	1.2325	1.68912	0.00793767
IPI00009650.1	Lipocalin-1	52.27	19.2378	5.57959	2	10	10	enzyme regulator activity	extracellular	metabolic process; response to stimulus; transport	0.772314	0.757297	0.764806	1.21084	1.19391	1.20237	1.57213	0.000667942
IPI00744919.1	cDNA FLJ39190 fis, clone OCBBF2004647, highly similar to ARFAPTIN 1	6.94	28.398	7.72314	3	1	1	protein binding			0.801443	0.968345	0.884894	0.990112	1.19404	1.09208	1.23413	0.25648
IPI00003817.3	Rho GDP-dissociation inhibitor 2	65.17	22.9736	5.21143	7	12	12	enzyme regulator activity	cytoplasm; cytoskeleton; cytosol	cell communication; cell organization and biogenesis; cellular component movement; development; metabolic process; regulation of biological process; response to stimulus	0.767536	0.764895	0.766215	1.21197	1.19692	1.20444	1.57194	0.000303601
IPI01014563.1	Ferritin light chain	17.14	20.0071	5.78271	3	2	2	catalytic activity; metal ion binding; protein binding	cytoplasm; cytosol	cell death; cell organization and biogenesis; cellular homeostasis; metabolic process; transport	0.723882	0.911583	0.817732	1.06645	1.19775	1.1321	1.38444	0.111054
IPI00022246.1	Azurocidin	26.29	26.8687	9.49561	2	4	4	catalytic activity	cytoplasm; extracellular; vacuole	cell communication; cell death; cell differentiation; cell organization and biogenesis; cellular component movement; defense response; development; metabolic process; regulation of biological process; response to stimulus; transport	0.790219	0.687881	0.73905	1.18213	1.19783	1.18998	1.61015	0.0129247
IPI00293275.5	Isoform 3 of Receptor-type tyrosine-protein phosphatase S	1.53	168.287	6.53662	12	1	1	catalytic activity; protein binding		metabolic process	0.986393	0.553081	0.769737	1.21163	1.19792	1.20478	1.56518	0.182558
IPI00027769.1	Neutrophil elastase	19.85	28.4998	9.34912	1	5	5	catalytic activity; protein binding	cell surface; cytoplasm; extracellular	cell communication; cell organization and biogenesis; cell proliferation; cellular component movement; cellular homeostasis; defense response; metabolic process; regulation of biological process; response to stimulus; transport	0.701459	0.752541	0.727	1.25808	1.19909	1.22859	1.68994	0.00599641
IPI00977111.1	Uncharacterized protein	4.32	20.4105	8.30908	6	1	1		membrane; nucleus		1.06369	0.926627	0.995159	0.802507	1.19957	1.00104	1.00591	0.980201
IPI00306413.3	Tubulin polymerization-promoting protein family member 3	9.09	18.9736	9.12939	1	1	1	metal ion binding; protein binding	cytoplasm; cytoskeleton	cell organization and biogenesis	0.899076	0.846097	0.872586	1.01211	1.20166	1.10689	1.26851	0.140236
IPI00909067.1	cDNA FLJ57370, highly similar to COP9 signalosome complex subunit 6	14.52	13.0555	5.18604	3	1	1	protein binding			0.877968	0.867632	0.8728	0.995021	1.21558	1.1053	1.26638	0.169814
IPI00026848.3	Alpha-2-macroglobulin receptor-associated protein	2.52	41.4409	8.77783	1	1	1	protein binding; receptor activity	cell surface; cytoplasm; endoplasmic reticulum; extracellular; membrane; organelle lumen	cell communication; metabolic process; regulation of biological process; response to stimulus; transport	0.907812	0.897823	0.902818	0.938052	1.21952	1.07879	1.19491	0.33786
IPI00879394.1	Protein	14.41	12.1533	6.75635	1	1	1				1.38466	0.308402	0.846531	1.07613	1.22192	1.14902	1.35733	0.633524
IPI00909956.1	cDNA FLJ59103, highly similar to T-complex protein 1 subunit epsilon	5.65	32.0308	8.49951	7	1	1	nucleotide binding; protein binding		metabolic process	1.13476	0.755879	0.945319	0.874582	1.22261	1.0486	1.10925	0.726899
IPI00016255.4	Phospholipase B-like 1	6.51	63.2142	9.05615	2	4	4	catalytic activity	cytoplasm; cytosol; extracellular	metabolic process	0.805328	0.748523	0.776926	1.15475	1.22556	1.19015	1.53188	0.0118503
IPI00816442.3	Eukaryotic translation initiation factor 2 beta variant (Fragment)	22.47	10.1748	4.50049	3	1	1	RNA binding		metabolic process	0.653004	0.447823	0.550413	1.55525	1.22792	1.39159	2.52825	0.0488977
IPI00166293.5	Histone H2B type 3-B	57.14	13.8995	10.3159	3	2	9	DNA binding	chromosome; nucleus	cell organization and biogenesis; metabolic process	0.615559	0.701806	0.658683	1.31092	1.23054	1.27073	1.9292	0.0091491
IPI00550060.4	cDNA FLJ56905, highly similar to ADP-dependent glucokinase	2.96	48.0925	6.03662	3	1	1	catalytic activity		metabolic process	0.84374	0.822183	0.832962	1.04672	1.23285	1.13979	1.36835	0.0819378
IPI00045536.2	Isoform 3 of Chitinase domain-containing protein 1	1.93	41.6514	8.63135	4	1	1	catalytic activity		metabolic process	0.923147	1.05015	0.986649	0.77063	1.23329	1.00196	1.01552	0.954914
IPI00783895.5	Isoform 2 of Uncharacterized protein KIAA0528	2.3	114.921	6.12549	3	1	1	protein binding			0.644872	0.732839	0.688856	1.2869	1.23494	1.26092	1.83046	0.00787905
IPI00002557.1	Coatomer subunit gamma-2	1.61	97.5596	5.80811	1	1	1	structural molecule activity	cytoplasm; Golgi; membrane	transport	0.204981	0.983854	0.594418	1.42931	1.23723	1.33327	2.24299	0.206805
IPI00456750.2	Isoform 2 of Niban-like protein 1	6.28	82.6309	6.15088	4	3	3				1.50693	0.86034	1.18363	0.779234	1.23778	1.00851	0.852042	0.70178
IPI01015050.2	Uncharacterized protein	38.18	78.8547	6.01123	8	1	25	protein binding	cytoplasm; cytoskeleton; extracellular	cell communication; cell death; cell differentiation; cell organization and biogenesis; development; regulation of biological process; response to stimulus; transport	0.685996	0.731545	0.70877	1.25426	1.23882	1.24654	1.75874	0.00199351
IPI00924442.2	Uncharacterized protein	1.15	135.26	5.2749	7	1	1	catalytic activity; motor activity; protein binding	cytoplasm; cytoskeleton; membrane	cell organization and biogenesis	0.64125	0.88181	0.76153	1.15489	1.23926	1.19707	1.57193	0.0760079
IPI00795501.3	Low affinity immunoglobulin gamma Fc region receptor III-B	11.59	26.1992	6.7124	4	1	3	protein binding	extracellular; membrane	response to stimulus	0.71701	0.707886	0.712448	1.24918	1.24081	1.24499	1.74749	0.000135171
IPI00003766.4	Protein ETHE1, mitochondrial	5.51	27.8551	6.82959	1	1	1	catalytic activity; metal ion binding	cytoplasm; mitochondrion; nucleus; organelle lumen	metabolic process	1.06019	0.762664	0.911427	0.911044	1.24097	1.07601	1.18057	0.535926
IPI00000656.2	Isoform 1 of MAU2 chromatid cohesion factor homolog	0.98	69.0372	7.25439	2	1	1	protein binding	chromosome; nucleus; organelle lumen	cell division; cell organization and biogenesis	0.748748	0.816042	0.782395	1.1219	1.24219	1.18205	1.5108	0.028474
IPI00013438.1	Immunoglobulin lambda-like polypeptide 1	10.8	22.9486	10.0669	2	1	2	protein binding	extracellular; membrane	response to stimulus	0.649658	0.660689	0.655173	1.33078	1.24331	1.28704	1.96443	0.00483139
IPI00640962.1	phosphopantothenate--cysteine ligase isoform b	15.94	15.6353	5.88428	1	1	1				1.02374	0.752845	0.888293	0.947593	1.24375	1.09567	1.23346	0.410024
IPI00032179.3	Antithrombin-III	39.87	52.5689	6.7124	2	18	18	enzyme regulator activity; protein binding	extracellular; membrane	coagulation; defense response; metabolic process; regulation of biological process; response to stimulus	0.677864	0.687171	0.682517	1.27627	1.25291	1.26459	1.85283	0.000466347
IPI00975939.1	SAA2-SAA2 protein	27.4	23.3384	8.98291	6	3	6		extracellular; membrane	defense response; response to stimulus	0.636631	0.708766	0.672698	1.30858	1.25441	1.2815	1.90501	0.00544487
IPI00939159.6	Adenylyl cyclase-associated protein	48.04	47.0913	8.27979	9	2	18	protein binding		cell organization and biogenesis	0.656497	0.712484	0.684491	1.30961	1.25646	1.28303	1.87444	0.00413296
IPI00940656.2	Uncharacterized protein	9.05	24.1682	4.81787	3	1	2	protein binding			0.590024	0.726685	0.658354	1.31883	1.25893	1.28888	1.95773	0.0137134
IPI01009264.2	Uncharacterized protein	5.69	46.3417	9.11475	1	1	1	receptor activity; signal transducer activity; transporter activity	membrane	transport	0.51415	1.34303	0.92859	0.817133	1.25906	1.0381	1.11793	0.83733
IPI01012383.1	Uncharacterized protein	6.22	28.033	5.2876	4	1	1	catalytic activity		metabolic process	0.757637	0.969609	0.863623	0.94936	1.26464	1.107	1.28181	0.328596
IPI00297579.4	Chromobox protein homolog 3	26.23	20.7984	5.32568	3	3	3	protein binding	chromosome; cytoskeleton; membrane; nucleus; organelle lumen	cell organization and biogenesis; metabolic process; regulation of biological process	0.7679	0.697113	0.732506	1.20412	1.26511	1.23462	1.68547	0.00854576
IPI00164150.10	Ras-related protein Rab-44	1.38	77.5906	4.91943	1	1	1	nucleotide binding	cytoplasm; membrane; nucleus	cell communication; regulation of biological process; response to stimulus; transport	0.785653	0.773546	0.7796	1.1019	1.26811	1.18501	1.52002	0.0397436
IPI00218568.7	Pterin-4-alpha-carbinolamine dehydratase	12.5	11.992	6.80029	1	1	1	catalytic activity; protein binding	cytoplasm; cytosol; nucleus; organelle lumen	cell organization and biogenesis; metabolic process; regulation of biological process	0.8325	0.740304	0.786402	1.09222	1.26893	1.18057	1.50124	0.0583762
IPI00020487.1	Extracellular glycoprotein lacritin	20.29	14.2373	5.50342	3	3	3	protein binding	cytoplasm; extracellular	cell communication; cell proliferation; cellular homeostasis; metabolic process; regulation of biological process; response to stimulus; transport	0.696918	0.649416	0.673167	1.26711	1.26918	1.26815	1.88385	0.00159276
IPI00909857.1	cDNA FLJ52117, highly similar to Oxidized low-density lipoprotein receptor 1	11.68	24.6932	8.33838	7	2	2				0.855531	0.766911	0.811221	1.04805	1.26936	1.1587	1.42835	0.10028
IPI00747776.2	Isoform PP42-TAL1 of T-cell acute lymphocytic leukemia protein 1	3.02	34.2494	8.01611	2	1	1	DNA binding; protein binding	chromosome; nucleus; organelle lumen	cell differentiation; cell division; cell organization and biogenesis; cell proliferation; development; metabolic process; regulation of biological process; response to stimulus	0.610852	0.602997	0.606924	1.40153	1.27118	1.33635	2.20185	0.00791784
IPI00453473.6	Histone H4	58.25	11.3604	11.356	1	7	7	DNA binding; protein binding	chromosome; extracellular; nucleus; organelle lumen	cell communication; cell differentiation; cell organization and biogenesis; development; metabolic process; regulation of biological process; response to stimulus	0.642179	0.686783	0.664481	1.31116	1.27311	1.29214	1.94458	0.00217443
IPI00978857.1	Protein	6.25	13.7983	6.04932	1	1	1	catalytic activity		metabolic process	0.655097	0.676635	0.665866	1.29342	1.27441	1.28391	1.92819	0.000539502
IPI00236554.1	Isoform H14 of Myeloperoxidase	59.23	73.8066	9.11475	4	32	32	antioxidant activity; catalytic activity		metabolic process; response to stimulus	0.65961	0.640036	0.649823	1.32118	1.27446	1.29782	1.99719	0.0015242
IPI00646692.2	21 kDa protein	12.9	20.6714	6.771	2	2	2	catalytic activity; nucleotide binding		cell communication; regulation of biological process; response to stimulus; transport	0.819872	0.993993	0.906933	0.804709	1.28123	1.04297	1.15	0.645433
IPI00294955.3	U6 snRNA-associated Sm-like protein LSm4	5.04	15.3399	9.99365	1	1	1	protein binding; RNA binding	cytoplasm; cytosol; nucleus	metabolic process	0.491453	0.533352	0.512402	1.54835	1.28558	1.41696	2.76534	0.0209551
IPI00163446.4	Isoform 2 of Ig delta chain C region	35.81	47.371	7.1958	2	10	10				0.659995	0.637975	0.648985	1.27339	1.28855	1.28097	1.97381	0.000447095
IPI00917979.1	Uncharacterized protein	5.56	41.8033	5.35107	5	1	1	catalytic activity; metal ion binding		metabolic process	0.652077	0.725612	0.688845	1.22241	1.28856	1.25548	1.8226	0.00753083
IPI00646656.4	cDNA FLJ52485, highly similar to Asparaginyl-tRNA synthetase, cytoplasmic	6.32	20.0204	9.5835	3	1	1	catalytic activity; nucleotide binding	cytoplasm	metabolic process	0.672038	0.805	0.738519	1.14293	1.2916	1.21727	1.64825	0.0407561
IPI00219713.1	Isoform Gamma-A of Fibrinogen gamma chain	66.13	49.465	6.0874	6	23	23	protein binding	extracellular	cell communication; cell organization and biogenesis; coagulation; regulation of biological process; response to stimulus	0.615644	0.624379	0.620011	1.34706	1.29172	1.31939	2.12801	0.00160054
IPI00792708.1	HLA-B associated transcript 3	4.43	16.7223	5.99854	18	1	1	protein binding			0.644864	0.530856	0.58786	1.41201	1.2963	1.35415	2.30353	0.0110479
IPI00001468.1	Secretoglobin family 1D member 1	22.22	9.89138	9.24658	1	3	3		extracellular		0.608346	0.562777	0.585562	1.39748	1.29811	1.3478	2.30171	0.00510251
IPI00984879.2	cDNA FLJ52761, highly similar to Actin, aortic smooth muscle	20.78	37.3387	5.5542	1	1	6	nucleotide binding	cytoplasm; cytoskeleton		0.562984	0.70569	0.634337	1.31081	1.30512	1.30797	2.06194	0.0110517
IPI00298497.3	Fibrinogen beta chain	68.02	55.8923	8.26514	3	26	26	protein binding	cell surface; cytoplasm; extracellular; membrane; organelle lumen	cell communication; cell organization and biogenesis; coagulation; regulation of biological process; reproduction; response to stimulus; transport	0.628729	0.601222	0.614976	1.34434	1.30654	1.32544	2.15527	0.00108087
IPI00737378.1	Isoform 3 of Torsin-3A	8.84	21.1669	5.38916	2	1	1	nucleotide binding		metabolic process	0.529197	0.788541	0.658869	1.25401	1.3136	1.28381	1.9485	0.0424622
IPI00883722.1	Uncharacterized protein	10.7	30.8379	7.81104	4	1	3				0.662148	0.699961	0.681055	1.21742	1.31946	1.26844	1.86246	0.00847173
IPI01011238.1	Uncharacterized protein	36.36	25.2412	6.06201	2	6	6				0.580233	0.577082	0.578658	1.3736	1.32308	1.34834	2.33012	0.00107967
IPI00929685.1	sex hormone-binding globulin isoform 2 precursor	6.25	41.6857	6.7124	2	1	1		membrane		1.29703	0.701827	0.999428	0.678912	1.3236	1.00126	1.00183	0.997048
IPI00029699.1	Ribonuclease 4	14.97	16.8294	9.02686	1	2	2	catalytic activity	extracellular	metabolic process	0.677081	0.701287	0.689184	1.16878	1.32579	1.24728	1.8098	0.0196607
IPI00797439.5	Similar to HADV36S1	5.22	14.8576	6.02393	1	1	1				0.630501	0.58273	0.606615	1.33963	1.33039	1.33501	2.20075	0.00111374
IPI00930442.1	Putative uncharacterized protein DKFZp686M24218	34.45	52.3871	7.76709	2	6	11	protein binding	membrane		0.578528	0.647981	0.613255	1.29275	1.33723	1.31499	2.14428	0.00343567
IPI00455457.4	Uncharacterized protein	36.03	15.4206	11.2681	2	2	7	DNA binding	chromosome; nucleus	cell organization and biogenesis; metabolic process	0.567872	0.585826	0.576849	1.32358	1.33882	1.3312	2.30771	0.000243476
IPI00386520.3	Isoform 2 of Ubiquitin/ISG15-conjugating enzyme E2 L6	17.24	10.0792	7.09326	2	1	1	catalytic activity			1.33534	0.91597	1.12566	0.42952	1.34294	0.88623	0.787302	0.680743
IPI00552186.3	Uncharacterized protein	11.43	12.3625	9.979	2	1	1	RNA binding	nucleus; organelle lumen	metabolic process	0.794946	0.698608	0.746777	1.08137	1.34345	1.21241	1.62352	0.0793471
IPI00827491.1	Isoform 2 of Ubiquitin-like modifier-activating enzyme 6	2.25	65.715	7.60596	2	1	1	catalytic activity; nucleotide binding		metabolic process	1.04909	0.511288	0.780189	1.02638	1.35611	1.19124	1.52687	0.322343
IPI00007019.1	Peptidyl-prolyl cis-trans isomerase-like 1	8.43	18.2251	7.98682	1	1	1	catalytic activity	nucleus; spliceosomal complex	metabolic process	0.615186	0.678981	0.647083	1.23619	1.35631	1.29625	2.00322	0.0107964
IPI00021753.5	Kinesin-like protein KIF13B	1.42	202.54	5.78271	1	1	1	catalytic activity; motor activity; nucleotide binding; protein binding	cytoplasm; cytoskeleton	cell communication; cell differentiation; cell organization and biogenesis; cellular component movement; development; regulation of biological process; response to stimulus; transport	0.965047	0.884302	0.924675	0.752798	1.35796	1.05538	1.14135	0.710228
IPI00926254.1	Uncharacterized protein	4.41	61.7173	4.65283	1	1	1				0.764702	0.945348	0.855025	0.720925	1.37349	1.04721	1.22477	0.627495
IPI00026126.1	Mammaglobin-B	68.42	10.8763	5.78271	1	5	5				0.506339	0.562127	0.534233	1.40217	1.39001	1.39609	2.61326	0.00109544
IPI00018534.4	Histone H2B type 1-L	62.7	13.9436	10.3159	13	2	10	DNA binding	chromosome; nucleus	cell organization and biogenesis; metabolic process	0.557103	0.54615	0.551627	1.37156	1.39599	1.38377	2.50854	0.000258804
IPI00304582.4	Potassium voltage-gated channel subfamily A member 4	4.13	73.211	5.17334	1	1	1	metal ion binding; protein binding; transporter activity	membrane	cell communication; cell organization and biogenesis; regulation of biological process; transport	0.771394	0.375523	0.573458	1.6215	1.40217	1.51184	2.63635	0.0535241
IPI00604431.1	Isoform 2 of Cullin-associated NEDD8-dissociated protein 1	2.07	117.814	5.69385	2	2	2		cytoplasm; membrane	transport	0.948865	0.808821	0.878843	1.4535	1.40649	1.42999	1.62713	0.01749
IPI00745978.3	Isoform 2 of Uncharacterized protein C3orf63	0.81	139.911	5.61768	3	1	1				0.538936	0.617512	0.578224	1.28426	1.42312	1.35369	2.34112	0.0104183
IPI01014160.1	Uncharacterized protein	38.71	3.81478	4.42432	1	1	1			metabolic process	0.82677	0.606324	0.716547	1.1311	1.4606	1.29585	1.80846	0.099853
IPI00216730.3	Histone H2A type 2-B	23.08	13.9868	10.8872	3	3	5	DNA binding	chromosome; nucleus	cell organization and biogenesis; metabolic process	0.492655	0.539553	0.516104	1.3805	1.46122	1.42086	2.75305	0.00265153
IPI00020996.5	Insulin-like growth factor-binding protein complex acid labile subunit	7.27	65.9938	6.78564	2	3	3	protein binding	extracellular; nucleus; organelle lumen	cell communication; regulation of biological process; response to stimulus	0.734026	0.700355	0.71719	1.11573	1.4646	1.29017	1.79892	0.0821801
IPI00977592.1	Uncharacterized protein	2.41	57.6877	7.53271	6	1	1	catalytic activity; metal ion binding		metabolic process	0.916688	0.719096	0.817892	0.746491	1.54143	1.14396	1.39867	0.50944
IPI00418990.4	Patched domain-containing protein 3	1.87	90.9479	6.07471	1	1	1	receptor activity; signal transducer activity	membrane		0.457509	0.179648	0.318578	1.58908	1.57572	1.5824	4.96706	0.0118966
IPI00386093.1	Putative uncharacterized protein DKFZp564D083	12.33	16.0104	9.11475	1	1	1	catalytic activity	cytoplasm	metabolic process	0.582736	0.871865	0.727301	0.846119	1.5787	1.21241	1.667	0.343165
IPI00413958.5	Isoform 2 of Filamin-C	3.16	287.102	5.97314	2	1	7	protein binding			0.816387	0.54851	0.682449	0.910668	1.61204	1.26135	1.84828	0.262988
IPI00384420.1	P67	2.54	64.546	6.85889	5	1	1	enzyme regulator activity	proteasome	metabolic process; regulation of biological process	0.557263	1.10444	0.830852	0.59918	1.6296	1.11439	1.34126	0.674967
IPI01010438.1	Uncharacterized protein	5.95	41.8928	6.69775	6	1	1	transporter activity	membrane	transport	1.77299	0.912688	1.34284	1.49875	1.89614	1.69745	1.26407	0.532261
